# Supplementary material for: Trait-trait relationships and tradeoffs vary with genome size in prokaryotes
Source: Front Microbiol. 2022 Oct 21;13:985216. doi: 10.3389/fmicb.2022.985216 (PMC9634001; doi:10.3389/fmicb.2022.985216)
Supplement: Supplementary file 4 [file Table_1.xlsx]

## Sheet: TableS1
IMG.Genome.ID	PICRUSt.ID	NCBI_genus	GTDB_division	GTDB_phylum	GTDB_class	GTDB_order	GTDB_family	GTDB_genus	GTDB_species	FASTANI_species	Cultured	Habitat	NCBI.Assembly.Accession	NCBI.Bioproject.Accession	NCBI.Biosample.Accession	NCBI.Taxon.ID	Genome.size	Gene.count	%GC	RRN_IMG	RRN_rrnDB	%HGT	CUB(F)	Generation.time..Vieira.Silva.	Generation.time..gRodon.	Gene.duplication	Gene.richness	%TF	Prophages	runID	Genome.equivalents_read.based	Genome.size_read.based	RRN_read.based
2740891980	2740891980	unclassified	Archaea	Altarchaeota	Altarchaeia	IMC4	WOR-SM1-SCG	WOR-SM1-SCG	WOR-SM1-SCG sp001723855	NA	No		GCA_001723855.1			1849364	2087968	2438	40.83	1	NA	18.17	-0.9	6.86	12.7836	1.39732	745	1.59967	0	NA	NA	NA	NA
2740891986	2740891986	unclassified	Archaea	Asgardarchaeota	Lokiarchaeia_A	Odinarchaeales	LCB-4	LCB-4	LCB-4 sp001940665	NA	No		GCA_001940665.1			1841599	1460710	1622	38.05	1	NA	10.36	-1.32	10.71	11.87	1.26835	790	1.60296	0	NA	NA	NA	NA
2740891981	2740891981	unclassified	Archaea	Asgardarchaeota	Thorarchaeia	Thorarchaeales	Thorarchaeaceae	SMTZ1-83	SMTZ1-83 sp001563325	NA	No		GCA_001563325.1			1706445	3263991	3424	49.28	2	NA	11.3	-1.2	9.4	26.581	1.82054	925	1.34346	0	NA	NA	NA	NA
2528311132	2528311132-cluster	Archaeoglobus	Archaea	Halobacteriota	Archaeoglobi	Archaeoglobales	Archaeoglobaceae	Archaeoglobus	Archaeoglobus fulgidus	NA	Yes	Aquatic, Marine, Oil fields				1344584	2316287	2615	48.08	1	1	2.68	-0.72	5.71	11.231	1.47271	1191	2.10325	1	NA	NA	NA	NA
2522125074	2522125074	Archaeoglobus	Archaea	Halobacteriota	Archaeoglobi	Archaeoglobales	Archaeoglobaceae	Archaeoglobus_A	Archaeoglobus_A sulfaticallidus	NA	Yes	Aquatic, Marine	GCA_000385565.1	PRJNA196460	SAMN02028569	387631	2076931	2300	43.24	1	1	14.87	NA	NA	NA	NA	NA	NA	NA	NA	NA	NA	NA
646311906	646311906	Archaeoglobus	Archaea	Halobacteriota	Archaeoglobi	Archaeoglobales	Archaeoglobaceae	Archaeoglobus_B	Archaeoglobus_B profundus	NA	Yes	Aquatic, Deep sea, Marine	GCA_000025285.1	PRJNA32583	SAMN00017459	572546	1563423	1911	42	1	1	14.39	-0.41	4.23	9.24175	1.12554	462	1.56986	2	NA	NA	NA	NA
2504136002	2504136002	Archaeoglobus	Archaea	Halobacteriota	Archaeoglobi	Archaeoglobales	Archaeoglobaceae	Archaeoglobus_C	Archaeoglobus_C veneficus	NA	Yes	Aquatic, Deep sea, Marine	GCA_000194625.1	PRJNA51621	SAMN00713598	693661	1901943	2194	47.05	1	1	16.73	-0.27	3.68	9.24917	1.33671	1087	1.732	0	NA	NA	NA	NA
646564534	646564534	Ferroglobus	Archaea	Halobacteriota	Archaeoglobi	Archaeoglobales	Archaeoglobaceae	Ferroglobus	Ferroglobus placidus	NA	Yes	Aquatic, Fresh water, Hot spring, Hydrothermal vent	GCA_000025505.1	PRJNA33635	SAMN02598503	589924	2196266	2622	44.14	1	1	23.76	NA	NA	NA	NA	NA	NA	NA	NA	NA	NA	NA
2634166507	2634166507	Geoglobus	Archaea	Halobacteriota	Archaeoglobi	Archaeoglobales	Archaeoglobaceae	Geoglobus	Geoglobus acetivorans	NA	Yes		GCA_000789255.1	PRJNA261279	SAMN03070125	565033	1860815	2276	46.84	1	1	8.39	-1.19	9.25	9.59802	1.35978	1084	1.93322	1	NA	NA	NA	NA
2728369302	2728369302	unclassified	Archaea	Halobacteriota	Archaeoglobi	JdFR-21	JdFR-21	JdFR-21	JdFR-21 sp002011165	NA	No		GCA_002011155.1			1935138	1609686	2099	41.04	1	NA	12.67	-1.21	9.49	14.1479	1.28603	916	1.47689	0	NA	NA	NA	NA
2728369305	2728369305	unclassified	Archaea	Halobacteriota	Archaeoglobi	JdFR-21	JdFR-21	JdFR-21	JdFR-21 sp002011165	NA	No	Deep oceanic, basalt-hosted subsurface hydrothermal fluid	GCA_002011165.1	PRJNA269163	SAMN03166138	1935139	1416500	1701	41.21	2	NA	12.05	-1.32	10.73	12.8816	1.26294	947	1.46972	1	NA	NA	NA	NA
2681812914	2681812914	Haladaptatus	Archaea	Halobacteriota	Halobacteria	Halobacteriales	Haladaptataceae	Haladaptatus	Haladaptatus litoreus	NA	Yes		GCA_900156425.1	PRJNA329901	SAMN05421858	553468	4671707	5136	56.99	1	NA	10.07	0.27	2.28	6.25509	2.03503	1256	2.31698	0	SRR4233880	54.6555	5.52552e+06	19
2728369538	2728369538	Haladaptatus	Archaea	Halobacteriota	Halobacteria	Halobacteriales	Haladaptataceae	Haladaptatus	Haladaptatus paucihalophilus	NA	Yes		GCA_001723155.1	PRJNA341487	SAMN05725119	1897478	5189880	5886	60.32	2	NA	3.87	0.17	2.49	7.94362	2.06376	1239	2.56541	0	NA	NA	NA	NA
648028029	648028029	Halalkalicoccus	Archaea	Halobacteriota	Halobacteria	Halobacteriales	Halalkalicoccaceae	Halalkalicoccus	Halalkalicoccus jeotgali	NA	Yes	Fermented food product, Fish, Host	GCA_000196895.1	PRJNA49517		795797	3698650	3925	62.52	1	1	4.89	NA	NA	NA	NA	NA	NA	NA	NA	NA	NA	NA
2528311097	2528311097	Halalkalicoccus	Archaea	Halobacteriota	Halobacteria	Halobacteriales	Halalkalicoccaceae	Halalkalicoccus	Halalkalicoccus jeotgali	NA	Yes	Fermented food product, Fish, Host	GCA_000485535.1	PRJNA64955	SAMN02440736	795797	3637498	3915	62.63	1	1	0.13	0.54	1.82	8.42014	1.7598	1199	2.29885	1	NA	NA	NA	NA
2684622629	2684622629	Halalkalicoccus	Archaea	Halobacteriota	Halobacteria	Halobacteriales	Halalkalicoccaceae	Halalkalicoccus	Halalkalicoccus paucihalophilus	NA	Yes		GCA_001593955.1	PRJNA313152	SAMN04516086	1008153	3977859	4245	61.67	1	1	10.39	0.83	1.44	6.36697	1.86939	1225	2.75618	0	NA	NA	NA	NA
2630968753	2630968753	Halapricum	Archaea	Halobacteriota	Halobacteria	Halobacteriales	Haloarculaceae	Halapricum	Halapricum salinum	NA	Yes		GCA_000755225.1	PRJDB3110	SAMD00019894	1457250	3451492	3497	63.73	1	1	2.72	-0.16	3.34	6.60411	1.63972	1163	2.43065	0	NA	NA	NA	NA
2511231068	2511231068-cluster	Haloarcula	Archaea	Halobacteriota	Halobacteria	Halobacteriales	Haloarculaceae	Haloarcula	Haloarcula hispanica	NA	Yes		GCA_000223905, GCA_000223905.1	PRJNA68523		634497	3890005	3919	62.45	3	2.83333	0.1	0.38	2.08	8.35563	1.794	1233	2.09237	2	NA	NA	NA	NA
2558309064	2558309064	Haloarcula	Archaea	Halobacteriota	Halobacteria	Halobacteriales	Haloarculaceae	Haloarcula	Haloarcula hispanica	NA	Yes		GCA_000504565	PRJNA227070		1417673	3901494	3980	62.43	3	2.83333	0.15	0.33	2.17	9.34297	1.79628	1237	2.0603	2	NA	NA	NA	NA
2684622664	2684622664	unclassified	Archaea	Halobacteriota	Halobacteria	Halobacteriales	Haloarculaceae	Haloarcula	Haloarcula hispanica	NA	Yes		GCA_001485555.1	PRJDB4414	SAMD00043970	0	4184591	4244	61.95	3	NA	0.02	0.41	2.03	11.4726	1.83052	1245	2.21489	2	NA	NA	NA	NA
2690315681	2690315681	Haloarcula	Archaea	Halobacteriota	Halobacteria	Halobacteriales	Haloarculaceae	Haloarcula	Haloarcula hispanica	NA	Yes		GCA_001647155.1	PRJNA308270	SAMN04390187	1622207	4331797	4443	61.67	2	2.83333	2.23	-0.22	3.53	16.7955	1.8414	1261	2.07067	4	NA	NA	NA	NA
2508501017	2508501017	Haloarcula	Archaea	Halobacteriota	Halobacteria	Halobacteriales	Haloarculaceae	Haloarcula	Haloarcula marismortui	NA	Yes			PRJNA39639		662476	4524388	4593	60.77	1	2.83333	1.33	0.43	1.99	7.69221	1.87539	1268	2.28609	2	NA	NA	NA	NA
2651869823	2651869823	Haloarcula	Archaea	Halobacteriota	Halobacteria	Halobacteriales	Haloarculaceae	Haloarcula	Haloarcula rubripromontorii	NA	Yes		GCA_001280425.1	PRJNA293564	SAMN04007144	1705562	3970989	4113	62.05	2	2.83333	0.92	0.58	1.76	6.63462	1.82591	1235	2.0423	2	NA	NA	NA	NA
2693429892	2693429892	Haloarcula	Archaea	Halobacteriota	Halobacteria	Halobacteriales	Haloarculaceae	Haloarcula	Haloarcula vallismortis	NA	Yes		GCA_900106715.1	PRJNA331486	SAMN05443574	28442	3896637	4094	61.79	2	2.83333	0.02	0.18	2.46	6.68467	1.80341	1231	2.07621	1	NA	NA	NA	NA
644736372	644736372	Halomicrobium	Archaea	Halobacteriota	Halobacteria	Halobacteriales	Haloarculaceae	Halomicrobium	Halomicrobium mukohataei	NA	Yes	Salt marsh, Soil	GCA_000023965	PRJNA27945	SAMN00002610	485914	3332349	3475	65.53	3	2.75	0.66	0.29	2.25	5.31038	1.33272	547	1.81295	2	NA	NA	NA	NA
2667527389	2667527389	Halomicrobium	Archaea	Halobacteriota	Halobacteria	Halobacteriales	Haloarculaceae	Halomicrobium	Halomicrobium zhouii	NA	Yes		GCA_900114435.1	PRJNA323108	SAMN05216559	767519	4250330	4218	66.22	2	2.75	13.04	0.08	2.68	9.55259	1.79294	1246	2.13371	2	SRR4210115	73.5108	4.10824e+06	3
2562617191	2562617191	Halorhabdus	Archaea	Halobacteriota	Halobacteria	Halobacteriales	Haloarculaceae	Halorhabdus	Halorhabdus tiamatea	NA	Yes	Aquatic, Marine, Saline water, Sediment	GCA_000215915	PRJNA66979	SAMN02472187	1033806	3146564	3325	62.51	1	1	0.24	0.42	2.01	7.74042	1.54875	1077	2.16541	1	NA	NA	NA	NA
644736373	644736373	Halorhabdus	Archaea	Halobacteriota	Halobacteria	Halobacteriales	Haloarculaceae	Halorhabdus	Halorhabdus utahensis	NA	Yes	Aquatic, Sediment	GCA_000023945	PRJNA29305	SAMN00002611	519442	3116795	3076	62.9	1	1	1.63	-0.01	2.92	7.37609	1.37626	792	2.17815	1	NA	NA	NA	NA
2654588107	2654588107	Halorientalis	Archaea	Halobacteriota	Halobacteria	Halobacteriales	Haloarculaceae	Halorientalis	Halorientalis persicus	NA	Yes		GCA_900110215.1	PRJNA322942	SAMN05216388	1367881	4869758	5238	63.46	2	2	3.15	0.96	1.3	6.3914	1.90701	1226	2.34822	2	NA	NA	NA	NA
2651870125	2651870125	Halorientalis	Archaea	Halobacteriota	Halobacteria	Halobacteriales	Haloarculaceae	Halorientalis	Halorientalis regularis	NA	Yes		GCA_900102305.1	PRJNA323052	SAMN05216218	660518	4032197	4288	65.02	2	2	4.8	0.02	2.85	10.0679	1.78877	1193	2.07556	1	NA	NA	NA	NA
2740891998	2740891998	Halorientalis	Archaea	Halobacteriota	Halobacteria	Halobacteriales	Haloarculaceae	Halorientalis	Halorientalis sp001989615	NA	Yes		GCA_001989615.1	PRJNA360226	SAMN06205239	1932360	3778989	4038	65.58	2	2	6.69	0.08	2.69	9.2635	1.74397	1203	2.15453	1	NA	NA	NA	NA
2639763150	2639763150	Halanaeroarchaeum	Archaea	Halobacteriota	Halobacteria	Halobacteriales	Halobacteriaceae	Halanaeroarchaeum	Halanaeroarchaeum sulfurireducens	NA	Yes		GCA_001011115.1	PRJNA253523	SAMN02899090	1604004	2209738	2373	62.85	1	NA	3.58	-0.25	3.61	9.20816	1.39265	1034	2.40202	2	NA	NA	NA	NA
2648501819	2648501819	Halarchaeum	Archaea	Halobacteriota	Halobacteria	Halobacteriales	Halobacteriaceae	Halarchaeum	Halarchaeum acidiphilum	NA	Yes		GCA_000474235.1	PRJDB708	SAMD00036764	1261545	2617647	2884	67.4	1	2	3.02	-0.32	3.85	8.9847	1.46349	1027	1.97642	1	NA	NA	NA	NA
2675903501	2675903501	Halobacterium	Archaea	Halobacteriota	Halobacteria	Halobacteriales	Halobacteriaceae	Halobacterium	Halobacterium hubeiense	NA	Yes		GCA_001488575.1	PRJEB4726	SAMEA3305703	1407499	3130345	3371	66.57	1	1	11.09	0.36	2.11	9.59425	1.62795	1145	2.22486	0	NA	NA	NA	NA
2617270915	2617270915	Halobacterium	Archaea	Halobacteriota	Halobacteria	Halobacteriales	Halobacteriaceae	Halobacterium	Halobacterium jilantaiense	NA	Yes		GCA_900110535.1	PRJNA303426	SAMN04487945	355548	2952792	3128	67.93	1	1	1.02	0.56	1.78	7.68339	1.57968	1142	2.01407	0	SRR4159432	98.1047	3.07835e+06	2
2506783047	2506783047	Halobacterium	Archaea	Halobacteriota	Halobacteria	Halobacteriales	Halobacteriaceae	Halobacterium	Halobacterium sp000230955	NA	Yes	Fresh water, Ponds	GCA_000230955.3	PRJNA59739	SAMN02261380	751944	3162560	3367	66.43	1	1	2.67	0.65	1.66	9.81296	1.71314	1126	1.8414	2	NA	NA	NA	NA
2684622665	2684622665	unclassified	Archaea	Halobacteriota	Halobacteria	Halobacteriales	Halobacteriaceae	Halobacterium	Halobacterium sp001485535	NA	Yes		GCA_001485535.1	PRJDB4411	SAMD00043969	0	3012807	3258	65.95	1	NA	6.78	-0.03	2.96	7.60915	1.60192	1148	2.20994	2	NA	NA	NA	NA
2718217700	2718217700-cluster	Halodesulfurarchaeum	Archaea	Halobacteriota	Halobacteria	Halobacteriales	Halobacteriaceae	Halodesulfurarchaeum	Halodesulfurarchaeum formicicum	NA	Yes		GCA_001886955.1	PRJNA328078	SAMN05363636	1873524	2085946	2190	63.62	1	NA	0.14	-0.1	3.17	7.19204	1.37243	1023	2.19178	1	NA	NA	NA	NA
2502171174	2502171174	Halococcus	Archaea	Halobacteriota	Halobacteria	Halobacteriales	Halococcaceae	Halococcus	Halococcus hamelinensis	NA	Yes	Saline water	GCA_000259215	PRJNA80845	SAMN02470884	1132509	3133046	3198	66.08	1	NA	11.51	0.49	1.9	6.96891	1.68368	1097	1.75109	0	NA	NA	NA	NA
2630968663	2630968663	Halococcus	Archaea	Halobacteriota	Halobacteria	Halobacteriales	Halococcaceae	Halococcus	Halococcus sediminicola	NA	Yes		GCA_000755245.1	PRJDB3111	SAMD00019895	1264579	3764367	3963	62.29	1	NA	0.96	0.23	2.36	8.04194	1.83028	1202	2.75044	2	NA	NA	NA	NA
2518645512	2518645512	unclassified	Archaea	Halobacteriota	Halobacteria	Halobacteriales	Haloferacaceae	A07HB70	A07HB70 sp000496195	NA	No		GCA_000496195.1			1412872	2389822	2554	70.99	1	NA	1.88	-0.74	5.82	7.92325	1.39102	913	1.25294	0	NA	NA	NA	NA
2512047006	2512047006	Halobaculum	Archaea	Halobacteriota	Halobacteria	Halobacteriales	Haloferacaceae	Halobaculum	Halobaculum tyrrellense	NA	Yes	Aquatic, Fresh water, Saline water				43927	3675087	3577	70.12	1	1	0.42	0.46	1.94	7.69096	1.75108	1157	1.59351	0	NA	NA	NA	NA
2506783034	2506783034	unclassified	Archaea	Halobacteriota	Halobacteria	Halobacteriales	Haloferacaceae	Halobaculum	NA	NA	No		GCA_000416105.1			1085029	2649547	2891	67.16	1	NA	2.01	-0.11	3.2	6.23517	1.36745	762	1.00311	0	NA	NA	NA	NA
2617270777	2617270777	Halobellus	Archaea	Halobacteriota	Halobacteria	Halobacteriales	Haloferacaceae	Halobellus	Halobellus clavatus	NA	Yes		GCA_900107195.1	PRJNA303425	SAMN04487946	660517	3754978	3742	64.11	3	2	1.92	0.69	1.61	6.35361	1.77768	1174	1.73704	1	SRR4164008	68.5285	4.40692e+06	5
2617271223	2617271223	Halobellus	Archaea	Halobacteriota	Halobacteria	Halobacteriales	Haloferacaceae	Halobellus	Halobellus rufus	NA	Yes		GCA_000739575.1	PRJDB2989	SAMD00018744	1448860	3852219	4006	64.12	1	2	3.42	1.35	0.96	4.42319	1.80952	1134	1.97204	1	NA	NA	NA	NA
2724679816	2724679816	Halobellus	Archaea	Halobacteriota	Halobacteria	Halobacteriales	Haloferacaceae	Halobellus	Halobellus salinus	NA	Yes		GCA_900182765	PRJNA363520	SAMN06265347	931585	3067455	3109	65.38	1	2	8.23	0.09	2.66	7.36336	1.5674	1098	1.47958	1	NA	NA	NA	NA
2508501014	2508501014	Haloferax	Archaea	Halobacteriota	Halobacteria	Halobacteriales	Haloferacaceae	Haloferax	Haloferax denitrificans	NA	Yes	Fresh water		PRJNA39643		662478	3848468	3867	66.27	1	1.83333	1.29	0.12	2.6	5.2076	1.83987	1249	2.09465	1	NA	NA	NA	NA
2728369535	2728369535	Haloferax	Archaea	Halobacteriota	Halobacteria	Halobacteriales	Haloferacaceae	Haloferax	Haloferax gibbonsii	NA	Yes		GCA_001190965.1	PRJNA285662	SAMN03755233	35746	3918454	3980	66.2	2	1.83333	1.23	0.22	2.37	7.51782	1.85992	1235	2.13568	1	NA	NA	NA	NA
2639762639	2639762639	Haloferax	Archaea	Halobacteriota	Halobacteria	Halobacteriales	Haloferacaceae	Haloferax	Haloferax larsenii	NA	Yes		GCA_900109695.1	PRJNA303660	SAMN04488691	302484	3894077	4022	61.63	1	1.83333	5.37	-0.04	2.99	4.93882	1.77236	1230	1.88961	2	SRR4176786	78.727	3.83604e+06	4
2681813044	2681813044	Haloferax	Archaea	Halobacteriota	Halobacteria	Halobacteriales	Haloferacaceae	Haloferax	Haloferax massiliensis	NA	Yes		GCA_001368915.1	PRJEB5949	SAMEA3309464	1476858	4015175	4128	66.34	1	1.83333	1.09	0.11	2.62	4.25075	1.87579	1264	2.18023	2	NA	NA	NA	NA
2508501019	2508501019	Haloferax	Archaea	Halobacteriota	Halobacteria	Halobacteriales	Haloferacaceae	Haloferax	Haloferax mediterranei	NA	Yes	Fresh water		PRJNA39645		523841	3905749	4004	60.27	1	1.83333	1.97	0.24	2.34	4.95172	1.78543	1235	2.62238	0	NA	NA	NA	NA
2521172713	2521172713	Haloferax	Archaea	Halobacteriota	Halobacteria	Halobacteriales	Haloferacaceae	Haloferax	Haloferax mediterranei	NA	Yes	Fresh water	GCA_000306765	PRJNA43185		523841	3904707	3927	60.27	2	1.83333	0.1	0.21	2.41	4.97148	1.77427	1236	2.69926	0	NA	NA	NA	NA
2576861458	2576861458	Haloferax	Archaea	Halobacteriota	Halobacteria	Halobacteriales	Haloferacaceae	Haloferax	Haloferax mediterranei	NA	Yes	Fresh water	GCA_000685635.1	PRJNA238908		523841	3906699	3650	60.26	1	1.83333	0.03	0.21	2.4	4.57047	1.76063	1199	2.71233	0	NA	NA	NA	NA
2508501020	2508501020	Haloferax	Archaea	Halobacteriota	Halobacteria	Halobacteriales	Haloferacaceae	Haloferax	Haloferax mucosum	NA	Yes	Fresh water		PRJNA39647		662479	3371699	3516	61.84	1	1.83333	1.54	0.16	2.52	5.12329	1.6661	1180	1.96246	1	NA	NA	NA	NA
2609460336	2609460336	Haloferax	Archaea	Halobacteriota	Halobacteria	Halobacteriales	Haloferacaceae	Haloferax	Haloferax prahovense	NA	Yes		GCA_000723845.1	PRJEB5511	SAMEA3139050	114529	3893567	3893	66	3	1.83333	0.03	0.23	2.36	5.79977	1.82651	1245	2.0036	3	NA	NA	NA	NA
2690315685	2690315685	Haloferax	Archaea	Halobacteriota	Halobacteria	Halobacteriales	Haloferacaceae	Haloferax	Haloferax sp001469865	NA	Yes		GCA_001469865.1	PRJNA305176	SAMN04318427	1544718	3697243	4081	61.07	1	1.83333	4.24	0.32	2.18	3.30312	1.72712	1202	1.86229	0	NA	NA	NA	NA
2690315684	2690315684	Haloferax	Archaea	Halobacteriota	Halobacteria	Halobacteriales	Haloferacaceae	Haloferax	Haloferax sp001469875	NA	Yes		GCA_001469875.1	PRJNA305177	SAMN04318428	1544719	3895853	3962	65.67	1	1.83333	1.84	0.1	2.65	5.10736	1.82941	1231	2.17062	0	NA	NA	NA	NA
2508501015	2508501015	Haloferax	Archaea	Halobacteriota	Halobacteria	Halobacteriales	Haloferacaceae	Haloferax	Haloferax sulfurifontis	NA	Yes	Fresh water		PRJNA39649		662480	3816558	3915	66.3	1	1.83333	1.38	0.2	2.43	5.74876	1.79886	1223	1.96679	0	NA	NA	NA	NA
649633053	649633053	Halogeometricum	Archaea	Halobacteriota	Halobacteria	Halobacteriales	Haloferacaceae	Halogeometricum	Halogeometricum borinquense	NA	Yes	Solar saltern	GCA_000172995	PRJNA20743	SAMN00002580	469382	3944467	3993	59.94	2	1.66667	0.03	0.5	1.88	3.44677	1.56081	592	2.2289	0	NA	NA	NA	NA
2617270895	2617270895	Halogeometricum	Archaea	Halobacteriota	Halobacteria	Halobacteriales	Haloferacaceae	Halogeometricum	Halogeometricum limi	NA	Yes		GCA_900115785.1	PRJNA303602	SAMN04488124	555875	3616269	3685	65.85	2	1.66667	1.74	-0.69	5.53	5.14778	1.78037	1202	2.17096	1	SRR4159465	64.6833	4.66891e+06	3
2537561866	2537561866	Halogranum	Archaea	Halobacteriota	Halobacteria	Halobacteriales	Haloferacaceae	Halogranum	Halogranum rubrum	NA	Yes	Salt	GCA_000283335.1	PRJNA170600	SAMN02470186	1210908	4492306	4890	62.2	1	NA	1.35	0.39	2.07	3.94402	1.95984	1270	1.98364	1	NA	NA	NA	NA
2663762745	2663762745	Halolamina	Archaea	Halobacteriota	Halobacteria	Halobacteriales	Haloferacaceae	Halolamina	Halolamina pelagica	NA	Yes		GCA_900115675.1	PRJNA323107	SAMN05216277	699431	3160633	3273	67.09	1	2	34.68	1.01	1.25	8.14839	1.65489	1104	1.95539	0	SRR4217694	83.8591	3.60128e+06	7
2617271222	2617271222	Halolamina	Archaea	Halobacteriota	Halobacteria	Halobacteriales	Haloferacaceae	Halolamina	Halolamina rubra	NA	Yes		GCA_000739555.1	PRJDB2988	SAMD00018743	1380430	2955001	3155	69.05	1	2	2.5	0.25	2.32	10.8831	1.63447	1056	1.67987	0	NA	NA	NA	NA
2695420318	2695420318	Halolamina	Archaea	Halobacteriota	Halobacteria	Halobacteriales	Haloferacaceae	Halolamina	Halolamina sediminis	NA	Yes		GCA_001282785.1	PRJEB9600	SAMEA3451356	1480675	2835858	2938	67.94	2	2	5	0.43	2	7.33216	1.62117	1077	1.76991	2	NA	NA	NA	NA
2506783052	2506783052	unclassified	Archaea	Halobacteriota	Halobacteria	Halobacteriales	Haloferacaceae	Halolamina	Halolamina sp000224475	NA	Yes		GCA_000224475.1	PRJNA52855	SAMN02232027	756883	3643158	3788	62.38	2	NA	2.27	0.55	1.8	5.52925	1.83165	1087	1.66315	5	NA	NA	NA	NA
2512875008	2512875008	Halonotius	Archaea	Halobacteriota	Halobacteria	Halobacteriales	Haloferacaceae	Halonotius	Halonotius sp000496215	NA	No		GCA_000416025.1			1238427	2529000	2965	62.64	1	NA	2.93	-0.32	3.85	7.01648	1.46638	937	1.51771	0	NA	NA	NA	NA
2512875007	2512875007	Halonotius	Archaea	Halobacteriota	Halobacteria	Halobacteriales	Haloferacaceae	Halonotius	NA	NA	No		GCA_000416065.1			1070774	2888659	3286	60.96	1	NA	2.59	-0.42	4.24	7.69922	1.64533	953	1.7042	0	NA	NA	NA	NA
2617270917	2617270917	Halopelagius	Archaea	Halobacteriota	Halobacteria	Halobacteriales	Haloferacaceae	Halopelagius	Halopelagius inordinatus	NA	Yes		GCA_900113245.1	PRJNA303464	SAMN04488063	553467	3529311	3666	65.02	2	NA	1.31	-0.48	4.51	3.90548	1.76333	1200	1.96399	0	SRR4159463	80.7673	3.73914e+06	4
2671180169	2671180169	Halopelagius	Archaea	Halobacteriota	Halobacteria	Halobacteriales	Haloferacaceae	Halopelagius	Halopelagius longus	NA	Yes		GCA_900100875.1	PRJNA323109	SAMN05216278	1236180	3871751	3894	65.72	3	NA	9.5	-0.07	3.08	6.94883	1.87253	1216	2.20853	0	SRR4217666	85.7266	3.52283e+06	4
2651870118	2651870118	Halopenitus	Archaea	Halobacteriota	Halobacteria	Halobacteriales	Haloferacaceae	Halopenitus	Halopenitus malekzadehii	NA	Yes		GCA_900108505.1	PRJNA323269	SAMN05192561	1267564	3136824	3202	64.48	1	2	82.01	0.4	2.05	6.91173	1.63553	1092	1.62399	0	NA	NA	NA	NA
2600255154	2600255154	unclassified	Archaea	Halobacteriota	Halobacteria	Halobacteriales	Haloferacaceae	Halopenitus	Halopenitus persicus	NA	Yes		GCA_000447865	PRJNA183189	SAMN02469738	1071085	2880497	2957	67.68	1	NA	1.52	-0.02	2.93	7.91641	1.59506	1094	1.79236	1	NA	NA	NA	NA
2619618938	2619618938	Haloplanus	Archaea	Halobacteriota	Halobacteria	Halobacteriales	Haloferacaceae	Haloplanus	Haloplanus aerogenes	NA	Yes			PRJNA303463	SAMN04488064	660522	3507307	3702	65.68	4	2	1.78	0.4	2.04	8.09729	1.72161	1189	1.67477	0	SRR4159529	80.4061	3.75593e+06	4
2617270898	2617270898	Haloplanus	Archaea	Halobacteriota	Halobacteria	Halobacteriales	Haloferacaceae	Haloplanus	Haloplanus vescus	NA	Yes		GCA_900107665.1	PRJNA303462	SAMN04488065	555874	2776859	3024	65.11	3	2	0.89	-0.01	2.91	5.77598	1.5438	1096	1.88492	1	SRR4159464	115.731	2.6095e+06	3
2512875005	2512875005	Haloquadratum	Archaea	Halobacteriota	Halobacteria	Halobacteriales	Haloferacaceae	Haloquadratum	Haloquadratum walsbyi_A	NA	No		GCA_000415965.1			1238424	3475501	3635	49.42	2	2	3.6	-0.89	6.77	9.74587	1.47483	1013	1.3205	3	NA	NA	NA	NA
2512875006	2512875006	Haloquadratum	Archaea	Halobacteriota	Halobacteria	Halobacteriales	Haloferacaceae	Haloquadratum	Haloquadratum walsbyi_B	NA	No		GCA_000415985.1			1238425	3594539	3909	47.98	1	2	3.58	-0.99	7.5	12.4091	1.51964	993	1.40701	4	NA	NA	NA	NA
2684622567	2684622567	Halorubrum	Archaea	Halobacteriota	Halobacteria	Halobacteriales	Haloferacaceae	Halorubrum	Halorubrum aethiopicum	NA	Yes		GCA_001542905.1	PRJNA302707	SAMN04278861	1758255	3325770	3310	67.97	2	2.28571	4.14	0.67	1.64	9.52691	1.63057	1145	1.66163	2	NA	NA	NA	NA
2617270873	2617270873	Halorubrum	Archaea	Halobacteriota	Halobacteria	Halobacteriales	Haloferacaceae	Halorubrum	Halorubrum aquaticum	NA	Yes		GCA_900113615.1	PRJNA303461	SAMN04488066	387340	3184102	3172	67.4	1	2.28571	4.07	1.19	1.09	7.71421	1.61067	1143	1.98613	0	SRR4159327	85.1672	3.54596e+06	4
2724679794	2724679794	Halorubrum	Archaea	Halobacteriota	Halobacteria	Halobacteriales	Haloferacaceae	Halorubrum	Halorubrum cibi	NA	Yes		GCA_900182635.1	PRJNA363525	SAMN06264867	413815	3176020	3166	66.82	1	2.28571	1.58	1.53	0.84	5.73145	1.62228	1149	1.73721	0	NA	NA	NA	NA
2724679704	2724679704	Halorubrum	Archaea	Halobacteriota	Halobacteria	Halobacteriales	Haloferacaceae	Halorubrum	Halorubrum ezzemoulense	NA	Yes		GCA_900188075.1	PRJNA368361	SAMN06266787	335819	3666854	3698	66.42	1	2.28571	1.78	1.59	0.81	5.31315	1.71734	1171	1.86587	1	NA	NA	NA	NA
2617271215	2617271215	Halorubrum	Archaea	Halobacteriota	Halobacteria	Halobacteriales	Haloferacaceae	Halorubrum	Halorubrum halophilum	NA	Yes		GCA_000739595.1	PRJDB2990	SAMD00018745	413816	3677984	3701	65.14	4	2.28571	11.48	0.92	1.34	6.66627	1.68655	1190	1.7833	0	NA	NA	NA	NA
2636416117	2636416117	Halorubrum	Archaea	Halobacteriota	Halobacteria	Halobacteriales	Haloferacaceae	Halorubrum	Halorubrum halophilum	NA	Yes		GCA_000700025.2	PRJNA248778	SAMN02803665	2248	3282373	3873	66.48	2	2.28571	3.92	0.39	2.07	9.12394	1.55682	968	1.47173	1	NA	NA	NA	NA
2671180119	2671180119	Halorubrum	Archaea	Halobacteriota	Halobacteria	Halobacteriales	Haloferacaceae	Halorubrum	Halorubrum lacusprofundi	NA	Yes					2247	3467728	3649	64.65	2	2.28571	8.06	0.44	1.97	7.09903	1.69305	1137	1.75391	0	NA	NA	NA	NA
2617270732	2617270732	Halorubrum	Archaea	Halobacteriota	Halobacteria	Halobacteriales	Haloferacaceae	Halorubrum	Halorubrum sodomense	NA	Yes	Aquatic, Marine	GCA_900111935.1	PRJNA303354	SAMN04487937	35743	3030553	3084	69.02	2	2.28571	1.95	0.93	1.33	10.2312	1.58059	1123	2.1725	1	NA	NA	NA	NA
2684622631	2684622631	Halorubrum	Archaea	Halobacteriota	Halobacteria	Halobacteriales	Haloferacaceae	Halorubrum	Halorubrum sp001261915	NA	Yes		GCA_001261915.1	PRJEB9482	SAMEA3432861	1419722	3247670	3345	67.56	2	2.28571	3.41	1.37	0.95	8.10677	1.62989	1124	1.55456	1	NA	NA	NA	NA
2775507271	2721755922	Halorubrum	Archaea	Halobacteriota	Halobacteria	Halobacteriales	Haloferacaceae	Halorubrum	Halorubrum trapanicum	NA	Yes		GCA_002355655.1	PRJDB4921	SAMD00053811	29284	3080199	3052	68.63	2	2.28571	1.44	1.28	1.02	9.18794	1.58497	1118	1.73657	0	NA	NA	NA	NA
2645727699	2645727699	Halorubrum	Archaea	Halobacteriota	Halobacteria	Halobacteriales	Haloferacaceae	Halorubrum	Halorubrum tropicale	NA	Yes		GCA_001280455.1	PRJNA293638	SAMN04009067	1765655	3567018	3746	67.65	1	2.28571	11.35	1.83	0.68	6.77126	1.67434	1173	1.92205	1	NA	NA	NA	NA
2724679803	2724679803	Halorubrum	Archaea	Halobacteriota	Halobacteria	Halobacteriales	Haloferacaceae	Halorubrum	Halorubrum vacuolatum	NA	Yes	Aquatic, Fresh water	GCA_900188065.1	PRJNA363545	SAMN06264855	63740	3477860	3448	62.89	1	2.28571	15.31	0.54	1.82	5.26054	1.67045	1144	1.71114	1	NA	NA	NA	NA
2617270761	2617270761	Halorubrum	Archaea	Halobacteriota	Halobacteria	Halobacteriales	Haloferacaceae	Halorubrum	Halorubrum xinjiangense	NA	Yes		GCA_900102375.1	PRJNA303460	SAMN04488067	261291	3261379	3198	68.26	3	2.28571	2.44	0.91	1.35	8.80103	1.64386	1140	1.96998	1	SRR4159310	94.542	3.19435e+06	3
2651870127	2651870127	Haloarchaeobius	Archaea	Halobacteriota	Halobacteria	Halobacteriales	Natrialbaceae	Haloarchaeobius	Haloarchaeobius iranensis	NA	Yes		GCA_900103505.1	PRJNA323263	SAMN05192554	996166	3768606	3920	67.31	2	NA	4.52	-0.26	3.65	9.564	1.74488	1172	1.86224	4	NA	NA	NA	NA
2693429869	2693429869	Halobiforma	Archaea	Halobacteriota	Halobacteria	Halobacteriales	Natrialbaceae	Halobiforma	Halobiforma haloterrestris	NA	Yes		GCA_900112205.1	PRJNA331410	SAMN05444422	148448	4495442	4405	65.43	1	3	3.29	-0.57	4.89	7.34544	1.92639	1277	2.72418	1	NA	NA	NA	NA
2506520034	2506520034	Halopiger	Archaea	Halobacteriota	Halobacteria	Halobacteriales	Natrialbaceae	Halopiger	Halopiger xanaduensis	NA	Yes	Aquatic, Fresh water, Saline water, Sediment	GCA_000217715.1	PRJNA56049	SAMN02232028	797210	4355268	4281	65.18	3	3	1.1	-0.15	3.29	7.38083	1.89428	1258	2.75637	3	NA	NA	NA	NA
2602041564	2602041564	Halopiger	Archaea	Halobacteriota	Halobacteria	Halobacteriales	Natrialbaceae	Halopiger_A	Halopiger_A goleimassiliensis	NA	Yes		GCA_000455345.1	PRJEB1780	SAMEA2272090	1293048	3906156	3905	66.06	1	3	0.44	-0.88	6.72	7.63997	1.8	1205	2.40717	2	NA	NA	NA	NA
2602041563	2602041563	Halopiger	Archaea	Halobacteriota	Halobacteria	Halobacteriales	Natrialbaceae	Halopiger_B	Halopiger_B djelfimassiliensis	NA	Yes		GCA_000455365.1	PRJEB1777	SAMEA2272053	1293047	3755243	3776	64.31	1	3	0.37	-0.59	5.02	6.91069	1.74709	1202	2.30403	0	NA	NA	NA	NA
2639762563	2639762563	Halostagnicola	Archaea	Halobacteriota	Halobacteria	Halobacteriales	Natrialbaceae	Halostagnicola	Halostagnicola kamekurae	NA	Yes		GCA_900116205.1	PRJNA303706	SAMN04488556	619731	4108147	4247	61.45	2	2	85.45	0.04	2.78	9.59239	1.8561	1230	2.11914	1	NA	NA	NA	NA
2510065051	2510065051	Halostagnicola	Archaea	Halobacteriota	Halobacteria	Halobacteriales	Natrialbaceae	Halostagnicola	Halostagnicola larsenii	NA	Yes	Aquatic, Fresh water, Sediment	GCA_000517625.1	PRJNA71415	SAMN00117518	797299	4131276	4177	60.9	2	2	1.6	-0.42	4.25	9.90054	1.8824	1250	2.70529	4	NA	NA	NA	NA
2576861807	2576861807	Halostagnicola	Archaea	Halobacteriota	Halobacteria	Halobacteriales	Natrialbaceae	Halostagnicola	Halostagnicola sp000691505	NA	Yes		GCA_000691505	PRJNA245787	SAMN02739884	1495067	4644967	4091	60.47	2	2	0.49	-0.05	3.03	7.91039	1.86473	1168	2.3955	0	NA	NA	NA	NA
646311934	646311934	Haloterrigena	Archaea	Halobacteriota	Halobacteria	Halobacteriales	Natrialbaceae	Haloterrigena	Haloterrigena turkmenica	NA	Yes	Saline soil, Soil	GCA_000025325.1	PRJNA30411	SAMN02598471	543526	5440782	5351	64.26	3	2.66667	1.16	-0.15	3.3	9.93832	1.81414	877	2.61633	0	NA	NA	NA	NA
2506783009	2506783009	Halovivax	Archaea	Halobacteriota	Halobacteria	Halobacteriales	Natrialbaceae	Halovivax	Halovivax ruber	NA	Yes	Aquatic, Fresh water, Saline water	GCA_000328525.1	PRJNA59897	SAMN02232030	797302	3223876	3193	64.34	2	2	1.69	-0.34	3.95	9.49881	1.60109	1098	1.94175	1	NA	NA	NA	NA
2718217640	2718217640	Natrarchaeobaculum	Archaea	Halobacteriota	Halobacteria	Halobacteriales	Natrialbaceae	Natrarchaeobaculum	Natrarchaeobaculum aegyptiacum	NA	Yes	Soil	GCA_002156705.1	PRJNA376078	SAMN06349942	745377	3930546	3698	64.11	2	NA	88.1	-0.29	3.75	9.19929	1.79434	1201	2.35262	2	NA	NA	NA	NA
2585427993	2585427993	Natrinema	Archaea	Halobacteriota	Halobacteria	Halobacteriales	Natrialbaceae	Natrinema	Natrinema altunense	NA	Yes		GCA_000731985.1	PRJNA248700	SAMN02800870	222984	3774135	3819	64.56	1	3	0.08	-0.34	3.94	7.02807	1.72527	1183	2.33045	2	NA	NA	NA	NA
2627854207	2627854207	Natrinema	Archaea	Halobacteriota	Halobacteria	Halobacteriales	Natrialbaceae	Natrinema	Natrinema altunense	NA	Yes		GCA_000815265.1	PRJNA271196	SAMN03273287	222984	3718305	5194	64.8	1	3	87.85	-0.41	4.22	7.9721	1.4862	761	1.46323	1	NA	NA	NA	NA
2517093029	2517093029	unclassified	Archaea	Halobacteriota	Halobacteria	Halobacteriales	Natrialbaceae	Natrinema	Natrinema gari	NA	Yes		GCA_000281695.1	PRJNA89473		0	3793615	4360	64.11	3	NA	0.48	-0.02	2.95	7.42182	1.69643	1176	1.99541	3	NA	NA	NA	NA
2509601048	2509601048	Natrinema	Archaea	Halobacteriota	Halobacteria	Halobacteriales	Natrialbaceae	Natrinema	Natrinema pellirubrum	NA	Yes	Host	GCA_000230735	PRJNA52951	SAMN02261373	797303	4354100	4461	63.99	3	3	0.9	0.1	2.64	6.70123	1.9658	1199	2.42098	1	NA	NA	NA	NA
2667527214	2667527214	Haloterrigena	Archaea	Halobacteriota	Halobacteria	Halobacteriales	Natrialbaceae	Natrinema	Natrinema saccharevitans	NA	Yes	Aquatic, Fresh water, Soil	GCA_001953745.1	PRJNA318845	SAMN04868784	301967	3980616	3791	65.25	5	2.66667	3.85	-1.04	7.91	7.44938	1.82378	1186	2.40042	1	NA	NA	NA	NA
2671180170	2671180170	Halopiger	Archaea	Halobacteriota	Halobacteria	Halobacteriales	Natrialbaceae	Natrinema	Natrinema salifodinae	NA	Yes		GCA_900110455.1	PRJNA323110	SAMN05216285	1202768	4272165	4209	65.45	3	3	0.12	-0.31	3.85	8.70116	1.912	1250	2.067	1	SRR4217173	77.4639	3.89859e+06	5
2582580504	2582580504	Haloterrigena	Archaea	Halobacteriota	Halobacteria	Halobacteriales	Natrialbaceae	Natrinema	Natrinema thermotolerans	NA	Yes	Fermented food product	GCA_000710605.1	PRJNA236631	SAMN02629025	1455609	4131621	4342	64.92	2	2.66667	0.41	-0.31	3.83	6.70715	1.79715	1193	2.30309	2	NA	NA	NA	NA
2510461022	2510461022	unclassified	Archaea	Halobacteriota	Halobacteria	Halobacteriales	Natrialbaceae	Natronobacterium	Natronobacterium gregoryi	NA	Yes	Aquatic, Fresh water, Lake	GCA_000230715	PRJNA60135	SAMN02232042	0	3788356	3841	62.24	3	NA	1.43	-0.48	4.52	8.54771	1.75655	1183	2.21297	3	NA	NA	NA	NA
2693429900	2693429900	Natronobacterium	Archaea	Halobacteriota	Halobacteria	Halobacteriales	Natrialbaceae	Natronobacterium	Natronobacterium gregoryi	NA	Yes		GCA_900114025.1	PRJNA335184	SAMN05443661	797304	3723468	3905	62.32	1	3	0	-0.57	4.93	9.20753	1.69224	1186	2.15109	4	NA	NA	NA	NA
2636416047	2636416047	Natronobacterium	Archaea	Halobacteriota	Halobacteria	Halobacteriales	Natrialbaceae	Natronobacterium_A	Natronobacterium_A texcoconense	NA	Yes		GCA_900104065.1	PRJNA303801	SAMN04489842	1095778	4009868	4152	62.87	2	3	23.89	-0.51	4.62	6.57883	1.87123	1227	2.67341	0	NA	NA	NA	NA
2554235477	2554235477	Natronococcus	Archaea	Halobacteriota	Halobacteria	Halobacteriales	Natrialbaceae	Natronococcus	Natronococcus amylolyticus	NA	Yes	Aquatic, Fresh water, Soil	GCA_000337675.1	PRJNA174940	SAMN02471669	1227497	4416525	4368	64.36	1	4	0.34	-0.15	3.31	6.9699	1.96305	1245	2.54121	0	NA	NA	NA	NA
2506520044	2506520044	Natronococcus	Archaea	Halobacteriota	Halobacteria	Halobacteriales	Natrialbaceae	Natronococcus	Natronococcus occultus	NA	Yes	Aquatic, Soda lakes	GCA_000328685.1	PRJNA46985	SAMN02261263	694430	4314118	4376	64.66	4	4	1.03	-0.06	3.06	7.4798	1.92863	1261	2.17093	2	NA	NA	NA	NA
2651869720	2651869720	Haloterrigena	Archaea	Halobacteriota	Halobacteria	Halobacteriales	Natrialbaceae	Natronolimnohabitans	Natronolimnohabitans innermongolicus	NA	Yes		GCA_001483125.1	PRJNA297157	SAMN04115933	62320	2883994	3256	64.03	2	2.66667	83.17	-0.41	4.2	8.40673	1.71573	890	2.05774	0	NA	NA	NA	NA
2740891999	2740891999	Haloterrigena	Archaea	Halobacteriota	Halobacteria	Halobacteriales	Natrialbaceae	Natronorubrum	Natronorubrum daqingense	NA	Yes		GCA_001971705.1	PRJNA329170	SAMN05417698	588898	3835796	3872	61.35	2	2.66667	0.13	-0.48	4.5	5.28666	1.81834	1178	2.11777	1	NA	NA	NA	NA
2617270925	2617270925	Natronorubrum	Archaea	Halobacteriota	Halobacteria	Halobacteriales	Natrialbaceae	Natronorubrum	Natronorubrum sediminis	NA	Yes		GCA_900108095.1	PRJNA303545	SAMN04487967	640943	3782545	3738	61.1	4	5	1.12	-0.43	4.3	4.86183	1.90815	1165	1.71215	1	SRR4159473	72.5491	4.1627e+06	4
2517287024	2517287024	Natronorubrum	Archaea	Halobacteriota	Halobacteria	Halobacteriales	Natrialbaceae	Natronorubrum	Natronorubrum tibetense	NA	Yes	Aquatic, Fresh water, Sediment	GCA_000383975.1	PRJNA85145	SAMN02261315	1114856	4934841	4867	62.25	3	5	84.88	0.26	2.31	7.31478	2.08814	1248	2.15739	2	NA	NA	NA	NA
2728369221	2728369221	Natronoarchaeum	Archaea	Halobacteriota	Halobacteria	Halobacteriales	Natronoarchaeaceae	Natronoarchaeum	Natronoarchaeum philippinense	NA	Yes		GCA_900215575.1	PRJNA368468	SAMN06269185	558529	3164179	3354	65.16	1	NA	33.18	-0.4	4.16	9.55444	1.62862	1139	2.11688	1	NA	NA	NA	NA
2597489945	2597489945	Salinarchaeum	Archaea	Halobacteriota	Halobacteria	Halobacteriales	Salinarchaeaceae	Salinarchaeum	Salinarchaeum sp000403645	NA	Yes		GCA_000403645.1	PRJNA202311	SAMN02602994	1333523	3255260	3139	66.59	1	1	1.47	-0.03	2.97	6.00957	1.63163	1113	1.97515	2	NA	NA	NA	NA
2505679075	2505679075	Methanocella	Archaea	Halobacteriota	Methanocellia	Methanocellales	Methanocellaceae	Methanocella	Methanocella paludicola	NA	Yes	Soil	GCA_000011005.1	PRJDA20361		304371	2957635	3123	54.92	2	2.33333	0.38	0.59	1.75	5.77408	1.58016	1129	1.44092	0	NA	NA	NA	NA
2505679073	2505679073	Methanocella	Archaea	Halobacteriota	Methanocellia	Methanocellales	Methanocellaceae	Methanocella_A	Methanocella_A arvoryzae	NA	Yes	Host, Soil	GCA_000063445.1	PRJNA19641	SAMEA3138262	351160	3179916	3177	54.6	3	2.33333	0.41	0.19	2.45	5.97608	1.59044	1172	1.35348	0	NA	NA	NA	NA
2540341105	2540341105	Methanoculleus	Archaea	Halobacteriota	Methanomicrobia	Methanomicrobiales	Methanoculleaceae	Methanoculleus	Methanoculleus bourgensis	NA	Yes	Sludge, Wastewater		PRJEB167	SAMEA2272323	1201294	2789773	2667	60.64	1	1	5.25	-1.62	15.07	19.6943	1.45389	1117	0.974878	1	NA	NA	NA	NA
2681813425	2681813425-cluster	Methanoculleus	Archaea	Halobacteriota	Methanomicrobia	Methanomicrobiales	Methanoculleaceae	Methanoculleus	Methanoculleus bourgensis	NA	Yes		GCA_900036045.1	PRJEB12532	SAMEA3857231	86622	2859299	3059	60.26	1	1	2.94	-1.41	11.81	23.4897	1.43062	1045	0.78457	0	NA	NA	NA	NA
2576861808	2576861808	Methanoculleus	Archaea	Halobacteriota	Methanomicrobia	Methanomicrobiales	Methanoculleaceae	Methanoculleus	Methanoculleus sp000691865	NA	Yes		GCA_000691865.1	PRJNA245503	SAMN02738432	1495314	2542436	2370	61.44	1	1	2.62	-1.78	18.15	13.9304	1.43738	1038	1.22363	0	NA	NA	NA	NA
2728369543	2728369543	unclassified	Archaea	Halobacteriota	Methanomicrobia	Methanomicrobiales	Methanoculleaceae	Methanoculleus	Methanoculleus sp001896715	NA	No		GCA_001603255.1			1674804	1900884	2179	61.59	1	NA	6.01	-1.54	13.75	16.5443	1.34082	801	1.14732	0	NA	NA	NA	NA
2634166298	2634166298-cluster	Methanoculleus	Archaea	Halobacteriota	Methanomicrobia	Methanomicrobiales	Methanoculleaceae	Methanoculleus	Methanoculleus thermophilus	NA	Yes	Sediment	GCA_900101055.1	PRJNA303693	SAMN04488571	1122231	2217720	2320	59.33	3	1	5.17	-1.81	18.94	13.0592	1.36388	1102	0.862069	0	SRR4181640	119.915	2.51845e+06	3
2684622607	2684622607	Methanofollis	Archaea	Halobacteriota	Methanomicrobia	Methanomicrobiales	Methanofollaceae	Methanofollis	Methanofollis ethanolicus	NA	Yes		GCA_001571385.1	PRJDB4447	SAMD00044721	488124	2713913	2715	60.33	1	NA	7.73	-1.02	7.71	6.79839	1.43196	1139	1.2523	0	NA	NA	NA	NA
2506783068	2506783068	Methanofollis	Archaea	Halobacteriota	Methanomicrobia	Methanomicrobiales	Methanofollaceae	Methanofollis	Methanofollis liminatans	NA	Yes	Wastewater treatment plant	GCA_000275865.1	PRJNA52839	SAMN02256542	28892	2475100	2522	60.97	2	NA	9.08	-1.15	8.86	10.7249	1.45198	1135	1.18953	0	NA	NA	NA	NA
2681813007	2681813007	Methanogenium	Archaea	Halobacteriota	Methanomicrobia	Methanomicrobiales	Methanomicrobiaceae	Methanogenium	Methanogenium cariaci	NA	Yes		GCA_001315945.1	PRJDB788	SAMD00000408	1293041	2683278	4301	52.06	1	NA	12.62	-0.68	5.47	8.02896	1.22427	651	0.55801	1	NA	NA	NA	NA
648028040	648028040	Methanolacinia	Archaea	Halobacteriota	Methanomicrobia	Methanomicrobiales	Methanomicrobiaceae	Methanolacinia	Methanolacinia petrolearia	NA	Yes	Marine, Oil fields	GCA_000147875.1	PRJNA40773	SAMN00017400	679926	2843290	2881	47.4	2	2	9.02	0.05	2.76	5.10083	1.44716	776	1.49254	1	NA	NA	NA	NA
2506381025	2506381025	Methanoplanus	Archaea	Halobacteriota	Methanomicrobia	Methanomicrobiales	Methanomicrobiaceae	Methanoplanus	Methanoplanus limicola	NA	Yes	Mud	GCA_000243255.1	PRJNA61291	SAMN02261391	937775	3200946	3129	42.2	1	NA	10.96	-0.28	3.71	3.66987	1.5434	1152	1.31032	1	NA	NA	NA	NA
2508501105	2508501105	Methanoregula	Archaea	Halobacteriota	Methanomicrobia	Methanomicrobiales	Methanoregulaceae	Methanoregula	Methanoregula formicica	NA	Yes	Sludge, Wastewater	GCA_000327485.1	PRJNA63567	SAMN02232038	593750	2820858	2925	55.2	1	1	9.88	0.06	2.73	4.50268	1.47907	1123	1.53846	1	SRR400288	52.7505	2.88149e+06	4
2505313014	2505313014	unclassified	Archaea	Halobacteriota	Methanosarcinia	Methanosarcinales	Methanoperedenaceae	Methanoperedens	Methanoperedens nitroreducens	NA	Yes	Wastewater				94695	3485298	4007	43.39	1	NA	23.31	-1.31	10.53	17.3051	1.61532	1227	1.27277	1	NA	NA	NA	NA
2617271069	2617271069	Candidatus Methanoperedens	Archaea	Halobacteriota	Methanosarcinia	Methanosarcinales	Methanoperedenaceae	Methanoperedens	Methanoperedens nitroreducens	NA	Yes		GCA_000685155.1	PRJNA242803	SAMN02713514	1392998	3203386	3456	43.22	1	NA	32.32	-1.33	10.81	16.7607	1.55016	1216	1.30208	2	NA	NA	NA	NA
2630968972	2630968972	Methanococcoides	Archaea	Halobacteriota	Methanosarcinia	Methanosarcinales	Methanosarcinaceae	Methanococcoides	Methanococcoides methylutens	NA	Yes		GCA_000765475.1	PRJNA260970	SAMN03067868	2226	2508511	2527	42.5	4	3	5.86	-0.22	3.54	8.5931	1.41608	1144	1.3059	0	NA	NA	NA	NA
2639762999	2639762999	Methanococcoides	Archaea	Halobacteriota	Methanosarcinia	Methanosarcinales	Methanosarcinaceae	Methanococcoides	Methanococcoides methylutens_A	NA	Yes		GCA_000970325.1	PRJNA230935	SAMN03074571	1434104	2394636	2397	44.02	3	3	3.21	0.23	2.36	6.01582	1.39442	1146	1.5436	0	NA	NA	NA	NA
2642422537	2642422537	Methanococcoides	Archaea	Halobacteriota	Methanosarcinia	Methanosarcinales	Methanosarcinaceae	Methanococcoides	Methanococcoides vulcani	NA	Yes		GCA_900111645.1	PRJNA303811	SAMN04488587	1353158	2314846	2357	43.44	2	3	3.22	-0.06	3.05	8.35813	1.38604	1132	1.18795	0	SRR4176764	123.639	2.4426e+06	5
648028039	648028039	Methanohalobium	Archaea	Halobacteriota	Methanosarcinia	Methanosarcinales	Methanosarcinaceae	Methanohalobium	Methanohalobium evestigatum	NA	Yes	Fresh water	GCA_000196655.1	PRJNA37945	SAMN00015125	644295	2406232	2437	36.42	2	2	8.86	NA	NA	NA	NA	NA	NA	NA	NA	NA	NA	NA
2703719067	2703719067-cluster	Methanohalophilus	Archaea	Halobacteriota	Methanosarcinia	Methanosarcinales	Methanosarcinaceae	Methanohalophilus	Methanohalophilus euhalobius	NA	Yes		GCA_900215215.1	PRJNA370006	SAMN06295989	51203	1940298	2096	42.12	1	2	1.62	-0.59	5	9.5818	1.31096	1058	1.33588	0	SRR5838949	149.132	2.02505e+06	2
2642422606	2642422606	Methanohalophilus	Archaea	Halobacteriota	Methanosarcinia	Methanosarcinales	Methanosarcinaceae	Methanohalophilus	Methanohalophilus halophilus	NA	Yes		GCA_900106905.1	PRJNA311424	SAMN04515625	2177	2026562	2126	42.44	4	2	1.6	-0.56	4.88	10.8869	1.32191	1109	1.17592	0	SRR4176754	143.801	2.10012e+06	3
646564550	646564550	Methanohalophilus	Archaea	Halobacteriota	Methanosarcinia	Methanosarcinales	Methanosarcinaceae	Methanohalophilus	Methanohalophilus mahii	NA	Yes	Aquatic, Sediment	GCA_000025865.1	PRJNA30711	SAMN02598474	547558	2012424	2095	42.62	3	2	3.58	-0.68	5.47	10.7029	1.27768	587	1.38425	0	NA	NA	NA	NA
2706794887	2706794887	Methanohalophilus	Archaea	Halobacteriota	Methanosarcinia	Methanosarcinales	Methanosarcinaceae	Methanohalophilus	Methanohalophilus portucalensis	NA	Yes		GCA_900177455.1	PRJNA364307	SAMN06264941	523843	2088894	2186	41.95	2	2	1.65	-0.58	4.98	10.0212	1.32136	1114	1.23513	0	SRR5216993	139.256	2.16867e+06	3
2642422540	2642422540	Methanolobus	Archaea	Halobacteriota	Methanosarcinia	Methanosarcinales	Methanosarcinaceae	Methanolobus	Methanolobus profundi	NA	Yes		GCA_900114835.1	PRJNA303655	SAMN04488696	487685	3107200	3000	42.58	4	2	2.6	0.08	2.7	5.86055	1.502	1247	1.4	0	SRR4176755	97.3679	3.10164e+06	4
2519103099	2519103099	Methanolobus	Archaea	Halobacteriota	Methanosarcinia	Methanosarcinales	Methanosarcinaceae	Methanolobus	Methanolobus psychrophilus	NA	Yes		GCA_000306725.1	PRJNA74005		1094980	3072769	3229	44.61	3	2	4.83	-0.44	4.35	11.0621	1.51363	1211	1.17683	2	NA	NA	NA	NA
2515075008	2515075008	Methanolobus	Archaea	Halobacteriota	Methanosarcinia	Methanosarcinales	Methanosarcinaceae	Methanolobus	Methanolobus tindarius	NA	Yes	Aquatic, Sediment	GCA_000504205.1	PRJNA81435	SAMN02597164	1090322	3151883	3022	39.79	3	2	6.45	-0.02	2.93	8.28023	1.50725	1242	1.58835	0	NA	NA	NA	NA
2642422561	2642422561	Methanolobus	Archaea	Halobacteriota	Methanosarcinia	Methanosarcinales	Methanosarcinaceae	Methanolobus	Methanolobus vulcani	NA	Yes		GCA_900100715.1	PRJNA303679	SAMN04488589	38026	2947907	2902	40.27	4	2	2.86	0.24	2.34	6.62407	1.5105	1238	1.44728	0	NA	NA	NA	NA
2509601008	2509601008	Methanomethylovorans	Archaea	Halobacteriota	Methanosarcinia	Methanosarcinales	Methanosarcinaceae	Methanomethylovorans	Methanomethylovorans hollandica	NA	Yes	Aquatic, Sediment	GCA_000328665.1	PRJNA50749	SAMN02261367	867904	2714013	2732	41.87	2	2	6.3	-0.78	6.08	15.3806	1.40168	1190	1.28111	4	NA	NA	NA	NA
2502790017	2502790017	Methanosalsum	Archaea	Halobacteriota	Methanosarcinia	Methanosarcinales	Methanosarcinaceae	Methanosalsum	Methanosalsum zhilinae	NA	Yes	Aquatic, Sediment	GCA_000217995.1	PRJNA40771	SAMN02232039	679901	2138444	2083	39.16	3	3	5.71	-1.15	8.9	13.6438	1.32507	1089	1.29621	0	NA	NA	NA	NA
2630968686	2630968686-cluster	Methanosarcina	Archaea	Halobacteriota	Methanosarcinia	Methanosarcinales	Methanosarcinaceae	Methanosarcina	Methanosarcina barkeri	NA	Yes		GCA_000970065.1	PRJNA230937	SAMN03074573	1434106	4487566	3811	39.22	3	3	0.94	-0.2	3.47	9.93233	1.67284	1296	1.25951	0	NA	NA	NA	NA
2634166439	2634166439	Methanosarcina	Archaea	Halobacteriota	Methanosarcinia	Methanosarcinales	Methanosarcinaceae	Methanosarcina	Methanosarcina barkeri	NA	Yes	Host	GCA_001027005.1	PRJNA49587	SAMN02866457	796385	4501171	3878	39.18	3	3	0.8	-0.23	3.56	10.3817	1.66487	1301	1.23775	0	NA	NA	NA	NA
2648501421	2648501421	Methanosarcina	Archaea	Halobacteriota	Methanosarcinia	Methanosarcinales	Methanosarcinaceae	Methanosarcina	Methanosarcina barkeri_A	NA	Yes		GCA_000970305.1	PRJNA230938	SAMN03074574	1434107	4560446	3836	39.08	3	3	2.79	-0.53	4.74	11.8297	1.75636	1297	1.51199	0	NA	NA	NA	NA
2630968669	2630968669-cluster	Methanosarcina	Archaea	Halobacteriota	Methanosarcinia	Methanosarcinales	Methanosarcinaceae	Methanosarcina	Methanosarcina barkeri_B	NA	Yes		GCA_000969985.1	PRJNA230940	SAMN03074576	1434109	4907186	4143	39.25	3	3	2.56	-0.4	4.18	12.2289	1.78939	1320	1.39995	0	NA	NA	NA	NA
2651869834	2651869834	Methanosarcina	Archaea	Halobacteriota	Methanosarcinia	Methanosarcinales	Methanosarcinaceae	Methanosarcina	Methanosarcina flavescens	NA	Yes		GCA_001304615.1	PRJNA295508	SAMN04074913	1715806	3256229	2904	41.31	1	3	0.83	-0.37	4.07	10.523	1.44663	1218	1.1708	0	NA	NA	NA	NA
2627854269	2627854269	Methanosarcina	Archaea	Halobacteriota	Methanosarcinia	Methanosarcinales	Methanosarcinaceae	Methanosarcina	Methanosarcina horonobensis	NA	Yes		GCA_000970285.1	PRJNA230942	SAMN03074578	1434110	5018607	4473	41.31	3	3	5.95	0.01	2.86	8.79081	1.82865	1389	1.43081	1	NA	NA	NA	NA
2684622506	2684622506	Methanosarcina	Archaea	Halobacteriota	Methanosarcinia	Methanosarcinales	Methanosarcinaceae	Methanosarcina	Methanosarcina horonobensis	NA	Yes		GCA_001316205.1	PRJDB832	SAMD00000526	1434110	4907488	7259	41.21	1	3	0.1	0.25	2.31	7.42227	1.5092	815	0.61992	0	NA	NA	NA	NA
2630968805	2630968805	Methanosarcina	Archaea	Halobacteriota	Methanosarcinia	Methanosarcinales	Methanosarcinaceae	Methanosarcina	Methanosarcina lacustris	NA	Yes		GCA_000970265.1	PRJNA230943	SAMN03074579	1434111	4139808	3531	41.82	3	3	2.38	-0.25	3.63	10.1542	1.61538	1274	1.41603	0	NA	NA	NA	NA
2540341077	2540341077	Methanosarcina	Archaea	Halobacteriota	Methanosarcinia	Methanosarcinales	Methanosarcinaceae	Methanosarcina	Methanosarcina mazei	NA	Yes		GCA_000341715.1	PRJNA176295		1236903	3427949	3301	42.48	3	3	0.06	0.09	2.66	5.49282	1.47924	1204	1.27234	0	NA	NA	NA	NA
2576861399	2576861399	Methanosarcina	Archaea	Halobacteriota	Methanosarcinia	Methanosarcinales	Methanosarcinaceae	Methanosarcina	Methanosarcina mazei	NA	Yes		GCA_000744315.1	PRJNA210206	SAMN02745719	1036677	4064496	3511	41.5	3	3	2.19	-0.08	3.11	6.74446	1.67973	1327	1.53802	0	NA	NA	NA	NA
2630968898	2630968898	Methanosarcina	Archaea	Halobacteriota	Methanosarcinia	Methanosarcinales	Methanosarcinaceae	Methanosarcina	Methanosarcina mazei	NA	Yes		GCA_000970225.1	PRJNA230946	SAMN03074582	1434114	4154344	3634	41.39	3	3	0.66	0.04	2.79	6.9782	1.66843	1324	1.56852	0	NA	NA	NA	NA
2636415905	2636415905-cluster	Methanosarcina	Archaea	Halobacteriota	Methanosarcinia	Methanosarcinales	Methanosarcinaceae	Methanosarcina	Methanosarcina mazei	NA	Yes		GCA_000970245.1	PRJNA230945	SAMN03074581	1434113	4166241	3633	41.49	3	3	0.44	0.03	2.82	7.74436	1.66566	1322	1.48637	0	NA	NA	NA	NA
2639762994	2639762994	Methanosarcina	Archaea	Halobacteriota	Methanosarcinia	Methanosarcinales	Methanosarcinaceae	Methanosarcina	Methanosarcina mazei	NA	Yes		GCA_000970165.1	PRJNA230950	SAMN03074586	1434117	4096482	3557	41.46	3	3	0.56	0.09	2.67	6.47633	1.64809	1310	1.54625	0	NA	NA	NA	NA
2667527934	2667527934	Methanosarcina	Archaea	Halobacteriota	Methanosarcinia	Methanosarcinales	Methanosarcinaceae	Methanosarcina	Methanosarcina mazei	NA	Yes		GCA_000979105.1	PRJNA242781	SAMN02708932	2209	4045304	3534	41.55	1	3	0	0.01	2.86	7.46904	1.62111	1317	1.52801	0	NA	NA	NA	NA
2681813026	2681813026	Methanosarcina	Archaea	Halobacteriota	Methanosarcinia	Methanosarcinales	Methanosarcinaceae	Methanosarcina	Methanosarcina mazei	NA	Yes		GCA_001315865.1	PRJDB784	SAMD00000479	1293038	4197534	5835	41.77	1	3	0.46	0.24	2.35	4.8334	1.46292	836	0.771208	0	NA	NA	NA	NA
2627853753	2627853753	Methanosarcina	Archaea	Halobacteriota	Methanosarcinia	Methanosarcinales	Methanosarcinaceae	Methanosarcina	Methanosarcina siciliae	NA	Yes		GCA_000970145.1	PRJNA230951	SAMN03074587	1434118	5427890	4798	42.6	3	3	4.73	0.19	2.45	6.68402	1.9016	1372	1.20884	3	NA	NA	NA	NA
2645727536	2645727536	Methanosarcina	Archaea	Halobacteriota	Methanosarcinia	Methanosarcinales	Methanosarcinaceae	Methanosarcina	Methanosarcina siciliae	NA	Yes		GCA_000970125.1	PRJNA230952	SAMN03074588	1434119	4941115	4244	43.06	3	3	1.39	0.13	2.57	7.22823	1.80966	1366	1.3902	0	NA	NA	NA	NA
2651869866	2651869866	Methanosarcina	Archaea	Halobacteriota	Methanosarcinia	Methanosarcinales	Methanosarcinaceae	Methanosarcina	Methanosarcina siciliae	NA	Yes	Aquatic, Fresh water, Sediment	GCA_000970085.1	PRJNA230953	SAMN03074589	1434120	5017558	4300	42.94	3	3	0.72	0.2	2.43	6.56769	1.8326	1362	1.34884	0	NA	NA	NA	NA
2627853658	2627853658	Methanosarcina	Archaea	Halobacteriota	Methanosarcinia	Methanosarcinales	Methanosarcinaceae	Methanosarcina	Methanosarcina sp000969965	NA	Yes		GCA_000970005.1	PRJNA230957	SAMN03074593	1434102	3914091	3520	41.82	3	3	1.11	-0.17	3.38	8.29296	1.61725	1275	1.42045	1	NA	NA	NA	NA
2627853858	2627853858	Methanosarcina	Archaea	Halobacteriota	Methanosarcinia	Methanosarcinales	Methanosarcinaceae	Methanosarcina	Methanosarcina sp000969965	NA	Yes		GCA_000969965.1	PRJNA230958	SAMN03074594	1434103	4137337	3732	41.69	3	3	1.93	-0.11	3.2	8.06039	1.63777	1292	1.33976	1	NA	NA	NA	NA
2595698250	2595698250	Methanosarcina	Archaea	Halobacteriota	Methanosarcinia	Methanosarcinales	Methanosarcinaceae	Methanosarcina	Methanosarcina thermophila	NA	Yes		GCA_900116525.1	PRJNA254857	SAMN02910340	1520800	3100602	2732	41.29	4	3	0.37	-0.42	4.27	7.60577	1.42703	1206	1.0981	1	SRR4063644	101.18	2.96503e+06	3
2627854140	2627854140-cluster	Methanosarcina	Archaea	Halobacteriota	Methanosarcinia	Methanosarcinales	Methanosarcinaceae	Methanosarcina	Methanosarcina thermophila	NA	Yes		GCA_000969925.1	PRJNA230959	SAMN03074595	1434121	3130228	2730	41.24	3	3	0.37	-0.41	4.21	7.97183	1.45004	1211	1.0989	0	NA	NA	NA	NA
2627853629	2627853629-cluster	Methanosarcina	Archaea	Halobacteriota	Methanosarcinia	Methanosarcinales	Methanosarcinaceae	Methanosarcina	Methanosarcina vacuolata	NA	Yes		GCA_000969945.1	PRJNA230954	SAMN03074590	1434099	4553495	3809	39.85	3	3	6.67	-0.45	4.39	9.88041	1.73186	1309	1.28643	0	NA	NA	NA	NA
2651869869	2651869869	Methanosarcina	Archaea	Halobacteriota	Methanosarcinia	Methanosarcinales	Methanosarcinaceae	MTP4	MTP4 sp000970045	NA	Yes		GCA_000970045.1	PRJNA230955	SAMN03074591	1434100	4211468	3583	45.93	3	3	3.8	-0.41	4.21	9.09192	1.64269	1293	1.31175	0	NA	NA	NA	NA
650716054	650716054	Methanothrix	Archaea	Halobacteriota	Methanosarcinia	Methanotrichales	Methanotrichaceae	Methanothrix	Methanothrix soehngenii	NA	Yes	Fresh water, Sludge, Wastewater	GCA_000204415.1	PRJNA63185		990316	3026645	2900	50.99	2	1.66667	19.03	NA	NA	NA	NA	NA	NA	NA	NA	NA	NA	NA
2511231210	2511231210	Methanothrix	Archaea	Halobacteriota	Methanosarcinia	Methanotrichales	Methanotrichaceae	Methanothrix_A	Methanothrix_A harundinacea_E	NA	Yes		GCA_000235565.1	PRJNA76151		1110509	2571034	2414	60.6	1	1.66667	17.15	-0.83	6.38	13.7026	1.3943	1088	0.74565	0	NA	NA	NA	NA
2728369318	2728369318	unclassified	Archaea	Halobacteriota	Methanosarcinia_A	Methanosarcinales_A	Methermicoccaceae	JdFR-19	JdFR-19 sp002010075	NA	No		GCA_002010075.1			1935140	1288683	1595	43.2	1	NA	17.37	-1.53	13.64	13.4362	1.15309	810	1.06583	0	NA	NA	NA	NA
2516653088	2516653088-cluster	unclassified	Archaea	Halobacteriota	Methanosarcinia_A	Methanosarcinales_A	Methermicoccaceae	Methermicoccus	Methermicoccus shengliensis	NA	Yes	Deep subsurface, Terrestrial				28890	1523554	1680	54.56	1	NA	0.24	-0.85	6.51	11.3808	1.2173	971	1.19048	0	NA	NA	NA	NA
2728369320	2728369320	Candidatus Hydrothermarchaeum	Archaea	Hydrothermarchaeota	Hydrothermarchaeia	Hydrothermarchaeales	Hydrothermarchaeaceae	Hydrothermarchaeum	Hydrothermarchaeum profundi	NA	No		GCA_002011125.1			1935129	2062134	2320	39.14	1	NA	22.93	-1.57	14.14	14.3302	1.37412	989	1.37931	0	NA	NA	NA	NA
2630968343	2630968343-cluster	Methanobacterium	Archaea	Methanobacteriota	Methanobacteria	Methanobacteriales	Methanobacteriaceae	Methanobacterium	Methanobacterium formicicum	NA	Yes	Gastrointestinal tract, Host	GCA_000762265.1	PRJNA49593	SAMN03085433	2162	2449987	2452	41.34	2	2.25	5.14	-0.13	3.24	7.83152	1.42246	1122	1.95759	1	NA	NA	NA	NA
2681813006	2681813006	Methanobacterium	Archaea	Methanobacteriota	Methanobacteria	Methanobacteriales	Methanobacteriaceae	Methanobacterium	Methanobacterium formicicum	NA	Yes		GCA_001316325.1	PRJDB899	SAMD00016804	1300163	2437688	3856	41.29	1	2.25	0.1	-0.06	3.04	8.71957	1.28033	717	1.19295	0	NA	NA	NA	NA
2519899733	2519899733	Methanobacterium	Archaea	Methanobacteriota	Methanobacteria	Methanobacteriales	Methanobacteriaceae	Methanobacterium	Methanobacterium formicicum_A	NA	Yes		GCA_000302455.1	PRJNA169610	SAMN02471940	1204725	2684267	2568	38.02	1	2.25	10.98	0.26	2.31	8.58485	1.45455	1133	2.14174	0	NA	NA	NA	NA
2636415780	2636415780	Methanobacterium	Archaea	Methanobacteriota	Methanobacteria	Methanobacteriales	Methanobacteriaceae	Methanobacterium	Methanobacterium sp000499765	NA	Yes		GCA_000499765.1	PRJEB4386	SAMEA3138830	1379702	2029766	2068	39.74	2	2.25	2.66	-0.13	3.26	7.82682	1.3389	1077	1.6441	0	NA	NA	NA	NA
650716052	650716052	Methanobacterium	Archaea	Methanobacteriota	Methanobacteria	Methanobacteriales	Methanobacteriaceae	Methanobacterium_B	Methanobacterium_B lacus	NA	Yes	Fresh water, Host	GCA_000191585.1	PRJNA53495	SAMN02232037	877455	2583753	2584	35.83	2	2.25	9.6	NA	NA	NA	NA	NA	NA	NA	NA	NA	NA	NA
2582581250	2582581250	Methanobacterium	Archaea	Methanobacteriota	Methanobacteria	Methanobacteriales	Methanobacteriaceae	Methanobacterium_B	Methanobacterium_B sp000744455	NA	Yes		GCA_000744455.1	PRJNA243944	SAMN02745846	1495336	2490725	2621	32.57	1	2.25	4.62	-0.01	2.92	7.14843	1.4505	1101	1.33537	2	NA	NA	NA	NA
2728369539	2728369539	Methanobacterium	Archaea	Methanobacteriota	Methanobacteria	Methanobacteriales	Methanobacteriaceae	Methanobacterium_C	Methanobacterium_C congolense	NA	Yes		GCA_900095295.1	PRJEB14599	SAMEA4378819	118062	2469575	2430	38.49	3	2.25	3.5	0.35	2.14	5.34847	1.39854	1099	2.01646	0	NA	NA	NA	NA
650716053	650716053	Methanobacterium	Archaea	Methanobacteriota	Methanobacteria	Methanobacteriales	Methanobacteriaceae	Methanobacterium_C	Methanobacterium_C paludis	NA	Yes		GCA_000214725.1	PRJNA53561	SAMN00713630	868131	2546541	2500	35.73	3	2.25	9.44	NA	NA	NA	NA	NA	NA	NA	NA	NA	NA	NA
2582580744	2582580744	Methanobacterium	Archaea	Methanobacteriota	Methanobacteria	Methanobacteriales	Methanobacteriaceae	Methanobacterium_D	Methanobacterium_D veterum	NA	Yes	Permafrost sediment	GCA_000745485.1	PRJNA245623	SAMN02910304	408577	3369555	3319	33.21	2	2.25	0.33	-0.32	3.86	9.91708	1.58652	1202	2.10907	0	SRR4061913	97.0925	3.11044e+06	3
2681812966	2681812966	Methanobrevibacter	Archaea	Methanobacteriota	Methanobacteria	Methanobacteriales	Methanobacteriaceae	Methanobrevibacter	Methanobrevibacter olleyae	NA	Yes		GCA_001563245.1	PRJNA49591	SAMN04335716	294671	2201192	1882	26.93	2	2.14286	0.58	0.2	2.42	3.40984	1.23992	992	1.80659	1	NA	NA	NA	NA
646311943	646311943	Methanobrevibacter	Archaea	Methanobacteriota	Methanobacteria	Methanobacteriales	Methanobacteriaceae	Methanobrevibacter	Methanobrevibacter ruminantium	NA	Yes	Host	GCA_000024185.1	PRJNA34681	SAMN02603710	634498	2937203	2283	32.64	2	2.14286	18.7	NA	NA	NA	NA	NA	NA	NA	NA	NA	NA	NA
2622736425	2622736425	Methanobrevibacter	Archaea	Methanobacteriota	Methanobacteria	Methanobacteriales	Methanobacteriaceae	Methanobrevibacter_A	Methanobrevibacter_A gottschalkii	NA	Yes	Host				190974	1879371	1889	30.02	3	2.14286	2.12	0.2	2.42	3.35119	1.24368	989	1.48227	1	NA	NA	NA	NA
2654588138	2654588138	Methanobrevibacter	Archaea	Methanobacteriota	Methanobacteria	Methanobacteriales	Methanobacteriaceae	Methanobrevibacter_A	Methanobrevibacter_A gottschalkii	NA	Yes		GCA_900109595.1	PRJNA322963	SAMN05216439	190974	1864477	1942	30.24	2	2.14286	1.91	0.18	2.47	3.41577	1.23996	996	1.44181	2	SRR4218893	158.976	1.89966e+06	2
2593339167	2593339167	Methanobrevibacter	Archaea	Methanobacteriota	Methanobacteria	Methanobacteriales	Methanobacteriaceae	Methanobrevibacter_A	Methanobrevibacter_A millerae	NA	Yes		GCA_900103415.1	PRJNA254858	SAMN02910315	230361	2725667	2467	36.54	1	2.14286	4.46	0.1	2.64	1.48176	1.343	1035	1.29712	0	SRR4063643	110.39	2.71765e+06	2
2619619116	2619619116	unclassified	Archaea	Methanobacteriota	Methanobacteria	Methanobacteriales	Methanobacteriaceae	Methanobrevibacter_A	Methanobrevibacter_A oralis	NA	Yes		GCA_000529525.1	PRJEB4880	SAMEA3138857	0	2083511	2292	27.77	1	NA	4.19	-0.14	3.27	4.38221	1.2042	857	1.35253	1	NA	NA	NA	NA
2684622741	2684622741	Methanobrevibacter	Archaea	Methanobacteriota	Methanobacteria	Methanobacteriales	Methanobacteriaceae	Methanobrevibacter_A	Methanobrevibacter_A oralis	NA	Yes		GCA_001639275.1	PRJNA318760	SAMN04867341	66851	2110861	2080	27.73	3	2.14286	0.24	-0.05	3.01	3.44376	1.24768	969	1.44231	1	NA	NA	NA	NA
2627853951	2627853951	Methanobrevibacter	Archaea	Methanobacteriota	Methanobacteria	Methanobacteriales	Methanobacteriaceae	Methanobrevibacter_A	Methanobrevibacter_A smithii	NA	Yes		GCA_000824705.1	PRJEB6664	SAMEA2796325	2173	1718384	1734	31.51	1	2.14286	0.12	0.21	2.41	2.6371	1.21315	943	1.03806	0	NA	NA	NA	NA
2667527400	2667527400	Methanobrevibacter	Archaea	Methanobacteriota	Methanobacteria	Methanobacteriales	Methanobacteriaceae	Methanobrevibacter_A	Methanobrevibacter_A sp001548675	NA	Yes		GCA_001548675.1	PRJNA273773	SAMN03295748	1609968	2273296	1982	34.25	2	2.14286	2.17	-0.05	3.01	1.91143	1.29192	990	1.16044	2	NA	NA	NA	NA
2622736427	2622736427	Methanobrevibacter	Archaea	Methanobacteriota	Methanobacteria	Methanobacteriales	Methanobacteriaceae	Methanobrevibacter_A	Methanobrevibacter_A thaueri	NA	Yes	Host				190975	2244956	2184	36.97	4	2.14286	2.61	0.19	2.45	0.827674	1.28713	1010	1.19048	1	NA	NA	NA	NA
2622736428	2622736428	Methanobrevibacter	Archaea	Methanobacteriota	Methanobacteria	Methanobacteriales	Methanobacteriaceae	Methanobrevibacter_A	Methanobrevibacter_A woesei	NA	Yes					190976	1544134	1628	29.89	4	2.14286	2.21	0.23	2.37	3.09208	1.18658	954	1.28993	0	NA	NA	NA	NA
2540341183	2540341183	Methanobrevibacter	Archaea	Methanobacteriota	Methanobacteria	Methanobacteriales	Methanobacteriaceae	Methanobrevibacter_B	Methanobrevibacter_B boviskoreani	NA	Yes	Host	GCA_000404165.1	PRJNA157813		224719	1998189	1716	29.04	3	2.14286	5.01	-0.11	3.18	2.05149	1.22676	979	1.51515	1	NA	NA	NA	NA
2558860120	2558860120	Methanobrevibacter	Archaea	Methanobacteriota	Methanobacteria	Methanobacteriales	Methanobacteriaceae	Methanobrevibacter_B	Methanobrevibacter_B wolinii	NA	Yes	Rumen	GCA_000621965.1	PRJNA223477	SAMN02744021	1410664	2041814	1747	24.21	4	2.14286	2.46	-0.17	3.38	4.66628	1.20431	974	1.43102	1	SRR3501156	164.219	1.82683e+06	3
2627853524	2627853524	Methanobrevibacter	Archaea	Methanobacteriota	Methanobacteria	Methanobacteriales	Methanobacteriaceae	Methanobrevibacter_C	Methanobrevibacter_C arboriphilus	NA	Yes	Wood				39441	2445031	2007	25.44	2	2.14286	3.44	-0.88	6.69	6.06849	1.24899	988	1.19581	1	NA	NA	NA	NA
2617271074	2617271074	Methanobrevibacter	Archaea	Methanobacteriota	Methanobacteria	Methanobacteriales	Methanobacteriaceae	Methanobrevibacter_C	Methanobrevibacter_C arboriphilus_A	NA	Yes		GCA_000513315.1	PRJEB4586	SAMEA3138839	1401244	2221072	2038	25.53	2	2.14286	8.19	-0.78	6.07	7.52672	1.21705	903	1.17763	0	NA	NA	NA	NA
2681813027	2681813027	Methanobrevibacter	Archaea	Methanobacteriota	Methanobacteria	Methanobacteriales	Methanobacteriaceae	Methanobrevibacter_C	Methanobrevibacter_C arboriphilus_A	NA	Yes		GCA_001315885.1	PRJDB785	SAMD00000480	1293039	2142611	2593	26.45	1	2.14286	2.28	-0.87	6.62	6.0732	1.18994	716	0.925569	0	NA	NA	NA	NA
2684622743	2684622743	Methanobrevibacter	Archaea	Methanobacteriota	Methanobacteria	Methanobacteriales	Methanobacteriaceae	Methanobrevibacter_C	Methanobrevibacter_C cuticularis	NA	Yes		GCA_001639285.1	PRJNA318765	SAMN04867344	47311	2572262	2131	26.76	1	2.14286	3.33	-1.23	9.7	8.00414	1.22866	949	1.40779	0	NA	NA	NA	NA
2684622742	2684622742	Methanobrevibacter	Archaea	Methanobacteriota	Methanobacteria	Methanobacteriales	Methanobacteriaceae	Methanobrevibacter_D	Methanobrevibacter_D curvatus	NA	Yes		GCA_001639295.1	PRJNA318764	SAMN04867343	49547	2380562	2007	25.66	1	2.14286	4.09	-0.88	6.67	5.0002	1.23011	930	1.64425	0	NA	NA	NA	NA
2684622740	2684622740	Methanobrevibacter	Archaea	Methanobacteriota	Methanobacteria	Methanobacteriales	Methanobacteriaceae	Methanobrevibacter_D	Methanobrevibacter_D filiformis	NA	Yes		GCA_001639265.1	PRJNA318759	SAMN04867340	55758	2563611	2053	26.97	3	2.14286	3.9	-0.61	5.12	5.09558	1.22332	909	1.50999	0	NA	NA	NA	NA
649633067	649633067	Methanothermus	Archaea	Methanobacteriota	Methanobacteria	Methanobacteriales	Methanothermaceae	Methanothermus	Methanothermus fervidus	NA	Yes	Aquatic, Hot spring	GCA_000166095.1	PRJNA33689	SAMN02232040	523846	1243342	1352	31.64	2	2	7.91	-1.3	10.5	9.91865	1.12306	707	0.887574	0	NA	NA	NA	NA
648028041	648028041	Methanothermobacter	Archaea	Methanobacteriota	Methanobacteria	Methanobacteriales	Methanothermobacteraceae	Methanothermobacter	Methanothermobacter marburgensis	NA	Yes	Sludge, Wastewater	GCA_000145295.1	PRJNA40103		79929	1639135	1806	48.64	2	2	3.16	NA	NA	NA	NA	NA	NA	NA	NA	NA	NA	NA
2627854017	2627854017	Methanothermobacter	Archaea	Methanobacteriota	Methanobacteria	Methanobacteriales	Methanothermobacteraceae	Methanothermobacter	Methanothermobacter sp000828575	NA	Yes		GCA_000828575.1	PRJDA50633	SAMD00060975	866790	1731018	1837	49.35	2	2	2.34	-0.96	7.26	8.65195	1.2554	1065	1.41535	0	NA	NA	NA	NA
646564548	646564548	Methanocaldococcus	Archaea	Methanobacteriota	Methanococci	Methanococcales	Methanocaldococcaceae	Methanocaldococcus	Methanocaldococcus sp000025525	NA	Yes	Aquatic, Deep sea, Hot spring, Hydrothermal vent, Marine	GCA_000025525.1	PRJNA37943	SAMN02598520	644281	1773136	1893	32.04	2	2	3.7	NA	NA	NA	NA	NA	NA	NA	NA	NA	NA	NA
646311944	646311944	Methanocaldococcus	Archaea	Methanobacteriota	Methanococci	Methanococcales	Methanocaldococcaceae	Methanocaldococcus	Methanocaldococcus vulcanius	NA	Yes	Aquatic, Deep sea, Hot spring, Marine	GCA_000024625.1	PRJNA33047	SAMN02598493	579137	1761737	1808	31.58	2	2	5.97	NA	NA	NA	NA	NA	NA	NA	NA	NA	NA	NA
646564547	646564547	Methanocaldococcus	Archaea	Methanobacteriota	Methanococci	Methanococcales	Methanocaldococcaceae	Methanocaldococcus_A	Methanocaldococcus_A infernus	NA	Yes	Aquatic, Deep sea, Hot spring, Marine	GCA_000092305.1	PRJNA32611	SAMN00017484	573063	1328194	1513	33.62	2	2	3.9	NA	NA	NA	NA	NA	NA	NA	NA	NA	NA	NA
2517093008	2517093008	Methanocaldococcus	Archaea	Methanobacteriota	Methanococci	Methanococcales	Methanocaldococcaceae	Methanocaldococcus_A	Methanocaldococcus_A villosus	NA	Yes	Sediment	GCA_000371805.1	PRJNA82617	SAMN02261307	1069083	1249385	1418	29.5	2	2	0.49	-1.05	8	6.07764	1.13932	969	1.05783	0	NA	NA	NA	NA
2511231109	2511231109	Methanococcus	Archaea	Methanobacteriota	Methanococci	Methanococcales	Methanococcaceae	Methanococcus	Methanococcus maripaludis	NA	No		GCA_000220645.1			1053692	1746697	1890	32.94	2	2.58333	3.28	1.43	0.91	1.3677	1.22233	1075	1.37566	1	NA	NA	NA	NA
2563366543	2563366543	Methanococcus	Archaea	Methanobacteriota	Methanococci	Methanococcales	Methanococcaceae	Methanococcus	Methanococcus maripaludis	NA	Yes	Aquatic, Hypersaline sediment, Salt marsh, Sediment	GCA_000011585.1	PRJNA10632	SAMEA3138215	267377	1661137	1772	33.1	3	2.58333	1.19	1.41	0.93	1.28777	1.22925	1060	1.5237	2	NA	NA	NA	NA
2506520039	2506520039	Methanotorris	Archaea	Methanobacteriota	Methanococci	Methanococcales	Methanococcaceae	Methanotorris	Methanotorris formicicus	NA	Yes	Hydrothermal vent	GCA_000243455	PRJNA51819	SAMN02261372	647171	1945078	2121	32.45	2	2	3.39	0.28	2.26	1.91491	1.27498	1051	1.27298	0	NA	NA	NA	NA
650716056	650716056	Methanotorris	Archaea	Methanobacteriota	Methanococci	Methanococcales	Methanococcaceae	Methanotorris	Methanotorris igneus	NA	Yes	Marine, Submarine	GCA_000214415.1	PRJNA51821	SAMN00713627	880724	1854197	1843	32.3	2	2	2.44	NA	NA	NA	NA	NA	NA	NA	NA	NA	NA	NA
2501025505	2501025505	Palaeococcus	Archaea	Methanobacteriota	Thermococci	Thermococcales	Thermococcaceae	Palaeococcus	Palaeococcus ferrophilus	NA	Yes	Aquatic, Deep sea, Marine	GCA_000966265.1	PRJNA33583	SAMN02744072	588319	2206431	2399	54.31	1	2	2.58	0.84	1.43	3.32185	1.42967	1045	2.25094	0	NA	NA	NA	NA
2588253738	2588253738	Palaeococcus	Archaea	Methanobacteriota	Thermococci	Thermococcales	Thermococcaceae	Palaeococcus	Palaeococcus pacificus	NA	Yes	Deep sea, Hydrothermal sediment	GCA_000725425.1	PRJNA207495		1343739	1859370	2044	43.04	2	2	3.62	0.85	1.42	1.82157	1.37464	1041	2.05479	0	NA	NA	NA	NA
2517093039	2517093039	Pyrococcus	Archaea	Methanobacteriota	Thermococci	Thermococcales	Thermococcaceae	Pyrococcus	Pyrococcus furiosus	NA	Yes		GCA_000275605.1	PRJNA163827	SAMN02603219	1185654	1909827	2113	40.79	1	1	1.75	-0.55	4.82	5.1127	1.37536	1047	1.70374	0	NA	NA	NA	NA
2687453501	2687453501	Pyrococcus	Archaea	Methanobacteriota	Thermococci	Thermococcales	Thermococcaceae	Pyrococcus	Pyrococcus kukulkanii	NA	Yes		GCA_001577775.1	PRJNA274214	SAMN03323778	1609559	1977126	2321	44.62	1	1	1.68	0.38	2.08	3.59465	1.45921	993	1.76648	0	NA	NA	NA	NA
650716079	650716079	Pyrococcus	Archaea	Methanobacteriota	Thermococci	Thermococcales	Thermococcaceae	Pyrococcus	Pyrococcus sp000211475	NA	Yes	Aquatic, Hot spring, Hydrothermal vent, Marine	GCA_000211475.1	PRJNA65431	SAMN02603477	342949	1861320	2029	42.74	1	1	1.97	NA	NA	NA	NA	NA	NA	NA	NA	NA	NA	NA
2521172719	2521172719	Pyrococcus	Archaea	Methanobacteriota	Thermococci	Thermococcales	Thermococcaceae	Pyrococcus	Pyrococcus sp000263735	NA	Yes	Aquatic, Hot spring, Marine	GCA_000263735.1	PRJNA162927	SAMN02603491	1183377	1736885	1798	42.29	1	1	0.28	-0.12	3.23	5.35416	1.29941	1022	1.44605	0	NA	NA	NA	NA
650716080	650716080	Pyrococcus	Archaea	Methanobacteriota	Thermococci	Thermococcales	Thermococcaceae	Pyrococcus	Pyrococcus yayanosii	NA	Yes	Aquatic, Hot spring, Hydrothermal vent, Marine	GCA_000215995.1	PRJNA66055	SAMN02603867	529709	1716818	1915	51.64	1	1	1.41	NA	NA	NA	NA	NA	NA	NA	NA	NA	NA	NA
2518645553	2518645553	Thermococcus	Archaea	Methanobacteriota	Thermococci	Thermococcales	Thermococcaceae	Thermococcus	Thermococcus cleftensis	NA	Yes	Aquatic, Hot spring, Hydrothermal vent, Marine	GCA_000265525.1	PRJNA167371	SAMN02603492	163003	1950313	2067	55.82	1	1	0.97	0.85	1.42	2.0804	1.36502	989	1.59652	0	NA	NA	NA	NA
2636415503	2636415503	Thermococcus	Archaea	Methanobacteriota	Thermococci	Thermococcales	Thermococcaceae	Thermococcus	Thermococcus eurythermalis	NA	Yes		GCA_000769655.1	PRJNA251677	SAMN02838508	1505907	2126164	2371	53.45	1	1	2.66	1.5	0.86	1.19111	1.42209	1014	1.72923	0	NA	NA	NA	NA
2681812990	2681812990	Thermococcus	Archaea	Methanobacteriota	Thermococci	Thermococcales	Thermococcaceae	Thermococcus	Thermococcus guaymasensis	NA	Yes	Aquatic, Hot spring, Hydrothermal vent	GCA_000816105.1	PRJNA230529	SAMN02429659	1432656	1920914	2209	52.86	1	1	1.77	1.15	1.12	2.33679	1.41531	980	1.67497	0	NA	NA	NA	NA
2565956587	2565956587	Thermococcus	Archaea	Methanobacteriota	Thermococci	Thermococcales	Thermococcaceae	Thermococcus	Thermococcus nautili	NA	No		GCA_000585495.1	PRJNA237737		195522	1976356	2286	54.84	1	1	1.44	1.53	0.85	1.26112	1.41807	1007	1.70604	0	NA	NA	NA	NA
2681813028	2681813028	Thermococcus	Archaea	Methanobacteriota	Thermococci	Thermococcales	Thermococcaceae	Thermococcus	Thermococcus peptonophilus	NA	Yes		GCA_001315905.1	PRJDB786	SAMD00000482	523851	1905922	3367	52.17	1	1	1.25	1.55	0.84	1.52112	1.19618	576	1.0098	1	NA	NA	NA	NA
2687453162	2687453162	Thermococcus	Archaea	Methanobacteriota	Thermococci	Thermococcales	Thermococcaceae	Thermococcus	Thermococcus peptonophilus	NA	Yes		GCA_001592435.1	PRJNA274230	SAMN03324162	53952	1896106	2145	51.74	1	1	0.65	1.45	0.9	1.53408	1.37637	1007	1.91142	0	NA	NA	NA	NA
2687453428	2687453428	Thermococcus	Archaea	Methanobacteriota	Thermococci	Thermococcales	Thermococcaceae	Thermococcus	Thermococcus piezophilus	NA	Yes		GCA_001647085.1	PRJNA320084	SAMN04915575	1712654	1928800	2353	51.11	1	1	0.98	1.26	1.03	1.25492	1.31644	967	1.52996	0	NA	NA	NA	NA
650716097	650716097	Thermococcus	Archaea	Methanobacteriota	Thermococci	Thermococcales	Thermococcaceae	Thermococcus	Thermococcus sp000221185	NA	Yes	Aquatic, Hot spring, Hydrothermal vent, Marine	GCA_000221185.1	PRJNA67883		1042877	2011320	2181	56.08	1	1	1.7	NA	NA	NA	NA	NA	NA	NA	NA	NA	NA	NA
2654588132	2654588132	Thermococcus	Archaea	Methanobacteriota	Thermococci	Thermococcales	Thermococcaceae	Thermococcus	Thermococcus thioreducens	NA	Yes		GCA_900109425.1	PRJNA323218	SAMN05216170	277988	2067115	2390	53.45	1	1	2.18	1.18	1.1	2.35235	1.41497	1029	2.00837	0	NA	NA	NA	NA
2681813416	2681813416	Thermococcus	Archaea	Methanobacteriota	Thermococci	Thermococcales	Thermococcaceae	Thermococcus	Thermococcus thioreducens	NA	Yes		GCA_001418715.1	PRJNA293782	SAMN04011897	277988	2044141	2469	53.46	1	1	0	1.16	1.11	2.27799	1.39715	982	1.94411	1	NA	NA	NA	NA
2547132157	2547132157	Thermococcus	Archaea	Methanobacteriota	Thermococci	Thermococcales	Thermococcaceae	Thermococcus	Thermococcus zilligii	NA	Yes		GCA_000258515.1	PRJNA85543	SAMN02470188	1151117	1764559	1940	54.48	1	1	0.62	0.05	2.76	4.41262	1.31288	978	1.34021	0	NA	NA	NA	NA
2513237398	2513237398	Thermococcus	Archaea	Methanobacteriota	Thermococci	Thermococcales	Thermococcaceae	Thermococcus_A	Thermococcus_A litoralis	NA	Yes	Aquatic, Hot spring	GCA_000246985	PRJNA81925		523849	2309423	2555	43.06	1	1	3.64	-0.09	3.14	4.6927	1.52903	1068	1.76125	0	NA	NA	NA	NA
2510065005	2510065005	Thermococcus	Archaea	Methanobacteriota	Thermococci	Thermococcales	Thermococcaceae	Thermococcus_A	Thermococcus_A sp000430485	NA	Yes		GCA_000430485.1	PRJNA62219	SAMN00203929	913025	2176573	2621	44.05	1	1	2.75	0.43	2	3.69329	1.45225	1068	1.33537	0	NA	NA	NA	NA
2645727876	2645727876	Thermococcus	Archaea	Methanobacteriota	Thermococci	Thermococcales	Thermococcaceae	Thermococcus_A	Thermococcus_A sp001317345	NA	Yes		GCA_001317345.1	PRJNA271626	SAMN03274361	1591054	1811638	2034	39.27	1	1	2.7	-0.29	3.76	6.40743	1.36986	1022	1.81908	0	NA	NA	NA	NA
2684622610	2684622610	Thermococcus	Archaea	Methanobacteriota	Thermococci	Thermococcales	Thermococcaceae	Thermococcus_A	Thermococcus_A sp001484685	NA	Yes		GCA_001484685.1	PRJNA287751	SAMN03892931	1674923	1961221	2254	44.6	1	1	1.55	-0.13	3.24	4.29321	1.33776	1054	1.59716	0	NA	NA	NA	NA
2684622511	2684622511	Thermococcus	Archaea	Methanobacteriota	Thermococci	Thermococcales	Thermococcaceae	Thermococcus_B	Thermococcus_B barophilus	NA	Yes		GCA_001433455.1	PRJNA274261	SAMN03324231	55802	2388527	2754	41.84	1	1	2.43	0.28	2.26	3.51006	1.49689	1125	1.85185	2	NA	NA	NA	NA
2558860254	2558860254	Thermococcus	Archaea	Methanobacteriota	Thermococci	Thermococcales	Thermococcaceae	Thermococcus_B	Thermococcus_B paralvinellae	NA	Yes		GCA_000517445.1	PRJNA230233	SAMN03081513	582419	1957742	2066	40.3	1	1	1.84	0.46	1.94	2.97915	1.40861	1045	2.03291	0	NA	NA	NA	NA
2667527490	2667527490	unclassified	Archaea	Thermoplasmatota	Poseidoniia_A	Poseidoniales	Poseidoniaceae	MGIIa-L1	MGIIa-L1 sp000246735	NA	No		GCA_000246735.1			274854	2064136	1760	51.56	1	NA	15.06	0.83	1.44	2.75379	1.2076	737	0.965909	0	NA	NA	NA	NA
646564501	646564501	Aciduliprofundum	Archaea	Thermoplasmatota	Thermoplasmata	Aciduliprofundales	Aciduliprofundaceae	Aciduliprofundum	Aciduliprofundum boonei	NA	Yes	Deep sea, Hydrothermal vent, Marine	GCA_000025665.1	PRJNA38403	SAMN02598523	439481	1486778	1587	39.16	1	NA	0.5	NA	NA	NA	NA	NA	NA	NA	NA	NA	NA	NA
2508501109	2508501109	Aciduliprofundum	Archaea	Thermoplasmatota	Thermoplasmata	Aciduliprofundales	Aciduliprofundaceae	Aciduliprofundum	Aciduliprofundum sp000327505	NA	Yes	Deep sea, Hydrothermal vent, Marine	GCA_000327505.1	PRJNA73039	SAMN02261429	673860	1437090	1598	44.13	1	NA	1.69	-1.23	9.74	12.1048	1.26129	819	1.18899	0	NA	NA	NA	NA
2667527221	2667527221	unclassified	Archaea	Thermoplasmatota	Thermoplasmata	Methanomassiliicoccales	Methanomassiliicoccaceae	DTU008	DTU008 sp001421185	NA	No		GCA_001421185.1			1713724	2121026	1926	62.09	1	NA	16.77	-0.72	5.69	18.1543	1.28803	802	1.14226	0	NA	NA	NA	NA
2518645582	2518645582	Methanomassiliicoccus	Archaea	Thermoplasmatota	Thermoplasmata	Methanomassiliicoccales	Methanomassiliicoccaceae	Methanomassiliicoccus	Methanomassiliicoccus luminyensis	NA	Yes	Feces, Gastrointestinal tract, Host	GCA_000308215.1	PRJNA159487	SAMEA3138426	1175296	2620233	2669	60.48	1	1	40.46	0.17	2.49	21.0615	1.51277	1018	1.53616	1	NA	NA	NA	NA
2554235424	2554235424	Methanomassiliicoccus	Archaea	Thermoplasmatota	Thermoplasmata	Methanomassiliicoccales	Methanomassiliicoccaceae	Methanomassiliicoccus_A	Methanomassiliicoccus_A intestinalis	NA	Yes		GCA_000404225.1	PRJNA189659	SAMN03081468	1295009	1931651	1876	41.26	1	1	17.22	-0.35	3.97	8.16497	1.3379	876	1.49254	1	NA	NA	NA	NA
2667527398	2667527398	unclassified	Archaea	Thermoplasmatota	Thermoplasmata	Methanomassiliicoccales	Methanomethylophilaceae	ISO4-G1	ISO4-G1 sp001563305	NA	Yes		GCA_001563305.1	PRJNA305317	SAMN04324260	1452364	1593503	1549	55.53	1	NA	85.15	0.06	2.74	7.84377	1.30859	768	1.48483	0	NA	NA	NA	NA
2540341115	2540341115	Candidatus Methanomethylophilus	Archaea	Thermoplasmatota	Thermoplasmata	Methanomassiliicoccales	Methanomethylophilaceae	Methanomethylophilus	Methanomethylophilus alvus	NA	No		GCA_000300255	PRJNA175948	SAMN03081445	1236689	1666795	1678	55.59	1	NA	22.71	0.49	1.89	3.30159	1.27574	816	0.893921	1	NA	NA	NA	NA
2502171154	2502171154-cluster	unclassified	Archaea	Thermoplasmatota	Thermoplasmata	Methanomassiliicoccales	Methanomethylophilaceae	Methanomethylophilus	Methanomethylophilus sp000350305	NA	Yes					1054217	1461105	1582	58.3	1	NA	76.17	0.4	2.04	4.74349	1.22803	785	0.884956	0	NA	NA	NA	NA
2654587522	2654587522	Acidiplasma	Archaea	Thermoplasmatota	Thermoplasmata	Thermoplasmatales	Thermoplasmataceae	Acidiplasma	Acidiplasma aeolicum	NA	Yes		GCA_001402935.1	PRJNA295646	SAMN04087217	312540	1688729	1800	34.21	1	NA	1.61	-1.07	8.19	10.797	1.40116	860	1.66667	0	NA	NA	NA	NA
2740892000	2740892000	Ferroplasma	Archaea	Thermoplasmatota	Thermoplasmata	Thermoplasmatales	Thermoplasmataceae	Ferroplasma	Ferroplasma acidiphilum	NA	Yes	Host	GCA_002078355.1	PRJNA316151	SAMN03952737	74969	1826943	1868	36.49	1	1	6	-1.08	8.28	12.2272	1.41069	879	1.7666	1	NA	NA	NA	NA
2728369529	2728369529	unclassified	Archaea	Thermoplasmatota	Thermoplasmata	Thermoplasmatales	Thermoplasmataceae	GCA-000496135	GCA-000496135 sp000496135	NA	No					667137	1570563	1669	38.49	1	NA	13.12	-0.9	6.87	12.0835	1.26245	743	1.55782	0	NA	NA	NA	NA
2728369528	2728369528	unclassified	Archaea	Thermoplasmatota	Thermoplasmata	Thermoplasmatales	Thermoplasmataceae	UBA509	UBA509 sp002498845	NA	No					667135	1954892	2303	46.31	1	NA	9.64	-0.87	6.62	19.578	1.46183	799	1.82371	1	NA	NA	NA	NA
2728369300	2728369300	unclassified	Archaea	Thermoproteota	Bathyarchaeia	B25	B25	JdFR-11	JdFR-11 sp002011035	NA	No		GCA_002009985.1			1935118	1817752	2015	51.79	2	NA	52.01	-1.03	7.86	16.1181	1.42235	895	1.58809	1	NA	NA	NA	NA
2718217669	2718217669	unclassified	Archaea	Thermoproteota	Bathyarchaeia	B26-1	B26-1	DTEX01	NA	NA	No					928852	1099659	1226	45.96	1	NA	1.88	-1.45	12.39	15.2937	1.25578	649	1.38662	0	NA	NA	NA	NA
2695421019	2695421019	unclassified	Archaea	Thermoproteota	Bathyarchaeia	B26-1	BA1	BA1	BA1 sp001399805	NA	No		GCA_001399805.1			1700835	1931714	2494	47.09	1	NA	63.11	-1.18	9.18	40.4423	1.47238	688	1.56375	0	NA	NA	NA	NA
2695421020	2695421020	unclassified	Archaea	Thermoproteota	Bathyarchaeia	B26-1	BA1	BA2	BA2 sp001399795	NA	No		GCA_001399795.1			1700836	1455689	1834	44.2	1	NA	67.83	-1.15	8.88	19.0094	1.28075	691	1.9084	0	NA	NA	NA	NA
2728369726	2728369726	unclassified	Archaea	Thermoproteota	Bathyarchaeia	B26-1	UBA233	DRVP01	NA	NA	No					928852	1245928	1437	46.02	1	NA	0	-1.35	11.02	16.8356	1.28731	717	1.73974	0	NA	NA	NA	NA
2574179750	2574179750	unclassified	Archaea	Thermoproteota	Bathyarchaeia	B26-1	UBA233	PALSA-986	NA	NA	No					28889	2459438	2872	42.66	1	NA	19.64	-0.74	5.83	19.7471	1.49421	864	2.29805	0	NA	NA	NA	NA
2721755900	2721755900	unclassified	Archaea	Thermoproteota	Methanomethylicia	B29-G17	DSZF01	DSZF01	DSZF01 sp011367155	NA	No					2157	1483209	1637	32.48	1	NA	8.37	-1.7	16.54	9.67783	1.30635	803	1.22175	0	NA	NA	NA	NA
2700988735	2700988735-cluster	Candidatus Methanomethylicus	Archaea	Thermoproteota	Methanomethylicia	Methanomethylicales	Methanomethylicaceae	Methanomethylicus	Methanomethylicus mesodigestum	NA	No		GCA_001717005.1			1867258	1427070	1615	58.16	1	NA	16.04	-1.08	8.21	25.3609	1.26573	779	1.23839	0	NA	NA	NA	NA
2700988733	2700988733	Candidatus Methanomethylicus	Archaea	Thermoproteota	Methanomethylicia	Methanomethylicales	Methanomethylicaceae	Methanomethylicus	Methanomethylicus oleusabulum	NA	No		GCA_001717025.1			1867260	1373621	1590	55.39	1	NA	13.71	-0.75	5.88	24.5365	1.2474	768	1.25786	0	NA	NA	NA	NA
2721755437	2721755437	unclassified	Archaea	Thermoproteota	Methanomethylicia	Nezhaarchaeales	DTCF01	DTCF01	DTCF01 sp011364865	NA	No					28889	1581077	1747	47.01	1	NA	39.9	-2.15	29.17	9.83534	1.35115	786	1.2593	0	NA	NA	NA	NA
2264867017	2264867017	Candidatus Caldiarchaeum	Archaea	Thermoproteota	Nitrososphaeria	Caldarchaeales	Caldarchaeaceae	Caldarchaeum	Caldarchaeum subterraneum_A	NA	No	Brackish water		PRJDA49157		311458	1680938	1878	51.65	1	NA	79.23	-0.82	6.29	16.972	1.43171	820	1.22471	0	NA	NA	NA	NA
2504643023	2504643023	Candidatus Caldiarchaeum	Archaea	Thermoproteota	Nitrososphaeria	Caldarchaeales	Caldarchaeaceae	Caldarchaeum	Caldarchaeum subterraneum_A	NA	No	Brackish water	GCA_000270325.1	PRJDA49157		311458	1680938	1778	51.65	1	NA	39.76	-0.82	6.3	18.4472	1.4324	821	1.29359	0	NA	NA	NA	NA
2718217641	2718217641	unclassified	Archaea	Thermoproteota	Nitrososphaeria	Caldarchaeales	Caldarchaeaceae	Caldarchaeum	Caldarchaeum subterraneum_B	NA	No					651137	1440436	1625	51.83	1	NA	20.8	-1.06	8.08	16.8584	1.37452	785	1.29231	0	NA	NA	NA	NA
2718217646	2718217646	unclassified	Archaea	Thermoproteota	Nitrososphaeria	Caldarchaeales	NZ13-MGT	EX4484-121	NA	NA	No					651137	1230238	1446	53.7	1	NA	6.29	-0.97	7.35	20.2603	1.2469	725	1.45228	0	NA	NA	NA	NA
2263082000	2263082000	unclassified	Archaea	Thermoproteota	Nitrososphaeria	Conexivisphaerales	UBA164	UBA164	NA	NA	No	Hot spring				651137	1485980	1748	39.45	1	NA	57.78	-1.39	11.58	21.5472	1.3385	709	1.02975	0	NA	NA	NA	NA
2728369297	2728369297	unclassified	Archaea	Thermoproteota	Nitrososphaeria	Geothermarchaeales	JDFR-13	JDFR-14	JDFR-14 sp002011085	NA	No		GCA_002011085.1			1935121	1635024	1714	41.96	1	NA	7	-1.37	11.35	10.8521	1.43884	793	0.875146	0	NA	NA	NA	NA
651324018	651324018	Nitrosarchaeum	Archaea	Thermoproteota	Nitrososphaeria	Nitrososphaerales	Nitrosopumilaceae	Nitrosarchaeum	Nitrosarchaeum limnae	NA	No	Sediment	GCA_000204585.1	PRJNA52465	SAMN02471010	886738	1743235	2088	32.46	1	NA	6.75	NA	NA	NA	NA	NA	NA	NA	NA	NA	NA	NA
2502545036	2502545036	Nitrosopumilus	Archaea	Thermoproteota	Nitrososphaeria	Nitrososphaerales	Nitrosopumilaceae	Nitrosarchaeum	Nitrosarchaeum limnae	NA	Yes	Sediment				517606	1754298	2338	32.45	1	1	0.86	-0.69	5.55	11.2255	1.27662	770	0.940975	0	NA	NA	NA	NA
2706794823	2706794823	unclassified	Archaea	Thermoproteota	Nitrososphaeria	Nitrososphaerales	Nitrosopumilaceae	Nitrosopelagicus	NA	NA	No			PRJNA247906	SAMN02787025	31932	998393	1218	35.07	1	NA	6.32	-1.33	10.78	14.222	1.1405	605	0.656814	0	SRR10446098	670.069	450700	0
2630968793	2630968793	Candidatus Nitrosopelagicus	Archaea	Thermoproteota	Nitrososphaeria	Nitrososphaerales	Nitrosopumilaceae	Nitrosopelagicus	Nitrosopelagicus brevis	NA	No		GCA_000812185.1	PRJNA223412	SAMN03273964	1410606	1232128	1516	33.16	1	NA	4.22	-0.64	5.24	10.3433	1.16416	731	0.659631	0	SRR3582335	135.736	1.48818e+06	1
2639762712	2639762712	unclassified	Archaea	Thermoproteota	Nitrososphaeria	Nitrososphaerales	Nitrosopumilaceae	Nitrosopelagicus	Nitrosopelagicus sp000402075	NA	No					1131266	1045181	1282	35.76	1	NA	4.99	-1.56	14.02	12.6799	1.13932	646	0.546022	0	NA	NA	NA	NA
2651870209	2651870209	Candidatus Nitrosopelagicus	Archaea	Thermoproteota	Nitrososphaeria	Nitrososphaerales	Nitrosopumilaceae	Nitrosopelagicus	Nitrosopelagicus sp001627235	NA	No					1593364	1012821	1387	34.06	1	NA	2.45	-0.63	5.21	15.6328	1.1216	625	0.504686	0	NA	NA	NA	NA
2626541593	2626541593	unclassified	Archaea	Thermoproteota	Nitrososphaeria	Nitrososphaerales	Nitrosopumilaceae	Nitrosopumilus	NA	fastani_species48	No					651137	2161854	2798	38.42	2	NA	13.87	-0.93	7.05	18.1772	1.21802	766	0.607577	0	NA	NA	NA	NA
2657245301	2657245301-cluster	unclassified	Archaea	Thermoproteota	Nitrososphaeria	Nitrososphaerales	Nitrosopumilaceae	Nitrosopumilus	NA	fastani_species60	No			PRJNA373133	SAMN06314137	1449311	1243712	1591	32.25	1	NA	2.45	-0.52	4.68	7.8478	1.21905	630	1.00566	0	SRR5724681	195.882	1.54174e+06	4
2627854092	2627854092	Nitrosopumilus	Archaea	Thermoproteota	Nitrososphaeria	Nitrososphaerales	Nitrosopumilaceae	Nitrosopumilus	Nitrosopumilus adriaticus	NA	Yes		GCA_000956175.1	PRJNA269341	SAMN03253153	1580092	1803090	2251	33.41	1	1	5.69	-0.54	4.79	10.5628	1.28974	780	1.02177	1	NA	NA	NA	NA
2518645532	2518645532	Nitrosopumilus	Archaea	Thermoproteota	Nitrososphaeria	Nitrososphaerales	Nitrosopumilaceae	Nitrosopumilus	Nitrosopumilus koreensis	NA	Yes		GCA_000299365.1	PRJNA174387	SAMN02603137	1229908	1639964	1931	34.18	1	1	54.22	-0.64	5.24	10.1755	1.24696	741	0.93216	2	NA	NA	NA	NA
2627853696	2627853696	Nitrosopumilus	Archaea	Thermoproteota	Nitrososphaeria	Nitrososphaerales	Nitrosopumilaceae	Nitrosopumilus	Nitrosopumilus piranensis	NA	Yes		GCA_000875775.1	PRJNA269924	SAMN03257648	1582439	1713078	2186	33.82	1	1	5.63	-0.44	4.33	10.4025	1.28911	799	1.0064	0	NA	NA	NA	NA
2630968656	2630968656-cluster	unclassified	Archaea	Thermoproteota	Nitrososphaeria	Nitrososphaerales	Nitrosopumilaceae	Nitrosopumilus	Nitrosopumilus sp000746765	NA	No		GCA_000746745.1	PRJNA248555	SAMN02869648	1503183	1851930	2459	34.04	1	NA	5.04	-0.31	3.82	8.00821	1.37772	736	1.30134	0	NA	NA	NA	NA
2690315682	2690315682	Nitrosopumilus	Archaea	Thermoproteota	Nitrososphaeria	Nitrososphaerales	Nitrosopumilaceae	Nitrosopumilus	Nitrosopumilus sp001541925	NA	Yes		GCA_001541925.1	PRJNA308059	SAMN04386402	1776294	1383621	1785	31.4	1	1	3.47	-0.62	5.13	7.91367	1.19917	723	1.17647	0	NA	NA	NA	NA
2630968650	2630968650	Candidatus Nitrosotenuis	Archaea	Thermoproteota	Nitrososphaeria	Nitrososphaerales	Nitrosopumilaceae	Nitrosotenuis	Nitrosotenuis cloacae	NA	Yes		GCA_000955905.3	PRJNA272771	SAMN03286947	1603555	1620156	1924	41	1	NA	3.64	-0.25	3.62	8.3706	1.2601	792	1.35135	0	NA	NA	NA	NA
2619619229	2619619229	Candidatus Nitrosotenuis	Archaea	Thermoproteota	Nitrososphaeria	Nitrososphaerales	Nitrosopumilaceae	Nitrosotenuis	Nitrosotenuis uzonensis	NA	Yes		GCA_000723185.1	PRJEB4650	SAMEA3139018	1407055	1636125	1955	42.25	1	NA	3.63	-0.62	5.15	12.0694	1.26382	796	1.43223	0	NA	NA	NA	NA
2603880166	2603880166-cluster	Candidatus Nitrosocosmicus	Archaea	Thermoproteota	Nitrososphaeria	Nitrososphaerales	Nitrososphaeraceae	Nitrosocosmicus	Nitrosocosmicus exaquare	NA	No					1826872	2989777	3205	33.94	2	NA	17.44	-1.47	12.63	16.696	1.52343	875	0.811232	0	NA	NA	NA	NA
2657244923	2657244923	Candidatus Nitrosocosmicus	Archaea	Thermoproteota	Nitrososphaeria	Nitrososphaerales	Nitrososphaeraceae	Nitrosocosmicus	Nitrosocosmicus oleophilus	NA	Yes		GCA_000802205.2	PRJNA210256	SAMN03074222	1353260	3430706	3767	34.14	3	NA	10.78	-1.4	11.76	16.6659	1.51268	907	0.557473	1	NA	NA	NA	NA
2510065023	2510065023	Nitrososphaera	Archaea	Thermoproteota	Nitrososphaeria	Nitrososphaerales	Nitrososphaeraceae	Nitrososphaera	Nitrososphaera gargensis	NA	Yes	Aquatic, Hot spring	GCA_000303155.1	PRJNA60505		1237085	2833736	3599	48.35	1	1.5	61.29	-0.52	4.66	16.7381	1.47398	884	0.916921	1	NA	NA	NA	NA
2585427612	2585427612	Nitrososphaera	Archaea	Thermoproteota	Nitrososphaeria	Nitrososphaerales	Nitrososphaeraceae	Nitrososphaera	Nitrososphaera viennensis	NA	Yes	Soil	GCA_000698785.1	PRJEA60103	SAMN02721150	926571	2527938	3171	52.72	1	1.5	4.38	-0.23	3.54	11.5163	1.44858	914	1.16682	0	NA	NA	NA	NA
2698536741	2698536741	unclassified	Archaea	Thermoproteota	Nitrososphaeria	Nitrososphaerales	Nitrososphaeraceae	UBA10452	UBA10452 sp003176995	NA	No					651137	3969448	5430	38.89	1	NA	8.73	-1.39	11.59	21.2161	1.55297	859	0.810313	0	NA	NA	NA	NA
2504756013	2504756013	unclassified	Archaea	Thermoproteota	Thermoproteia	Gearchaeales	Gearchaeaceae	AAA261-N23	AAA261-N23 sp000375685	NA	No					2157	1724139	2065	32.16	1	NA	25.08	-1.74	17.38	8.8661	1.37906	831	1.1138	0	NA	NA	NA	NA
2524023239	2524023239	unclassified	Archaea	Thermoproteota	Thermoproteia	Marsarchaeales	Marsarchaeaceae	BE-D	BE-D sp003019595	NA	No					2157	1689215	1929	43.8	1	NA	10.37	-2.27	34.25	5.30851	1.42388	762	1.24417	0	NA	NA	NA	NA
2510065009	2510065009	Caldisphaera	Archaea	Thermoproteota	Thermoproteia	Sulfolobales	Acidilobaceae	Caldisphaera	Caldisphaera lagunensis	NA	Yes	Aquatic, Hot spring	GCA_000317795.1	PRJNA70815	SAMN02261426	1056495	1546846	1591	30.03	1	1	20.11	-1.52	13.47	11.2971	1.32108	816	1.44563	0	NA	NA	NA	NA
2721755430	2721755430	Aeropyrum	Archaea	Thermoproteota	Thermoproteia	Sulfolobales	Acidilobaceae	DSZV01	DSZV01 sp011367065	NA	No					56635	1510361	1595	38.79	1	1	1.13	-1.63	15.2	26.3715	1.24722	809	0.940439	0	NA	NA	NA	NA
2721755432	2721755432	Aeropyrum	Archaea	Thermoproteota	Thermoproteia	Sulfolobales	Acidilobaceae	DSZV01	DSZV01 sp011367065	NA	No					56635	1499164	1564	38.69	1	1	0.83	-1.67	15.91	20.296	1.25953	813	0.895141	0	NA	NA	NA	NA
2718217655	2718217655-cluster	unclassified	Archaea	Thermoproteota	Thermoproteia	Sulfolobales	AG1	WYEN01	NA	NA	No					28889	1397509	1448	39.48	1	NA	10.7	-1.41	11.88	10.262	1.27877	782	1.24309	0	NA	NA	NA	NA
2513020047	2513020047	Desulfurococcus	Archaea	Thermoproteota	Thermoproteia	Sulfolobales	Desulfurococcaceae	Desulfurococcus	Desulfurococcus amylolyticus	NA	Yes	Aquatic, Fresh water, Hot spring	GCA_000231015	PRJNA49401	SAMN02232017	768672	1384116	1522	44.83	1	1	3.22	-1.45	12.36	9.60352	1.2769	762	0.919842	0	NA	NA	NA	NA
2721755427	2721755427	Desulfurococcus	Archaea	Thermoproteota	Thermoproteia	Sulfolobales	Desulfurococcaceae	Desulfurococcus	NA	NA	No					2273	1438888	1588	45.28	1	1	2.08	-1.48	12.89	8.95942	1.25777	772	0.881612	0	NA	NA	NA	NA
646564573	646564573	Staphylothermus	Archaea	Thermoproteota	Thermoproteia	Sulfolobales	Desulfurococcaceae	Staphylothermus	Staphylothermus hellenicus	NA	Yes	Aquatic, Fresh water, Hot spring, Hydrothermal vent	GCA_000092465.1	PRJNA33683	SAMN00002730	591019	1580347	1716	36.84	1	1	6.93	NA	NA	NA	NA	NA	NA	NA	NA	NA	NA	NA
2513237177	2513237177	Fervidicoccus	Archaea	Thermoproteota	Thermoproteia	Sulfolobales	Fervidicoccaceae	Fervidicoccus	Fervidicoccus fontis	NA	Yes		GCA_000258425.1	PRJNA91117		1163730	1319206	1430	37.47	1	1	9.65	-1.37	11.33	14.9376	1.22679	754	0.769231	0	NA	NA	NA	NA
648028035	648028035	Ignisphaera	Archaea	Thermoproteota	Thermoproteia	Sulfolobales	Ignisphaeraceae	Ignisphaera	Ignisphaera aggregans	NA	Yes	Aquatic, Hot spring	GCA_000145985.1	PRJNA33361	SAMN00016987	583356	1875953	2042	35.69	1	NA	12.63	-2.16	29.56	8.45506	1.23853	545	1.0284	1	NA	NA	NA	NA
2505679052	2505679052	unclassified	Archaea	Thermoproteota	Thermoproteia	Sulfolobales	Ignisphaeraceae	Ignisphaera	Ignisphaera aggregans_F	NA	Yes	Hot spring				0	3855392	2074	43.31	1	NA	13.21	-1.99	23.53	10.5883	1.31653	853	0.72324	1	NA	NA	NA	NA
2728369542	2728369542	Pyrodictium	Archaea	Thermoproteota	Thermoproteia	Sulfolobales	Pyrodictiaceae	Pyrodictium	Pyrodictium occultum	NA	Yes		GCA_001462395.1	PRJNA239661	SAMN03154506	2309	1621727	1727	63.5	1	1	7.47	-1.6	14.69	8.49549	1.2331	858	0.810654	1	NA	NA	NA	NA
2505679005	2505679005	Pyrolobus	Archaea	Thermoproteota	Thermoproteia	Sulfolobales	Pyrodictiaceae	Pyrolobus	Pyrolobus fumarii	NA	Yes	Deep sea, Hydrothermal sediment, Hydrothermal vent, Marine	GCA_000223395.1	PRJNA48579	SAMN02232047	694429	1843267	2038	54.9	1	1	13.54	-0.46	4.43	7.90238	1.27835	873	1.57017	1	NA	NA	NA	NA
2524614637	2524614637	unclassified	Archaea	Thermoproteota	Thermoproteia	Sulfolobales	Sulfolobaceae	Acd1	Acd1 sp000389735	NA	Yes		GCA_000389735.1	PRJNA189433	SAMN02470749	1294123	1506462	1748	51.68	1	NA	3.03	-1.38	11.4	17.3253	1.2381	840	1.54462	0	NA	NA	NA	NA
2574180086	2574180086	Acidianus	Archaea	Thermoproteota	Thermoproteia	Sulfolobales	Sulfolobaceae	Acidianus	Acidianus copahuensis	NA	Yes		GCA_000632495.1	PRJNA240874	SAMN02679956	1160895	2454023	2388	35.64	1	1	4.06	-1.73	17.23	12.2445	1.5501	958	2.26131	1	NA	NA	NA	NA
650716001	650716001	Acidianus	Archaea	Thermoproteota	Thermoproteia	Sulfolobales	Sulfolobaceae	Acidianus	Acidianus hospitalis	NA	Yes	Fresh water	GCA_000213215.1	PRJNA60875		933801	2137654	2404	34.15	1	1	3.24	NA	NA	NA	NA	NA	NA	NA	NA	NA	NA	NA
2690315630	2690315630	Acidianus	Archaea	Thermoproteota	Thermoproteia	Sulfolobales	Sulfolobaceae	Acidianus	Acidianus hospitalis	NA	Yes	Hot spring				12914	2233448	2713	34.38	1	1	0.92	-1.59	14.49	8.36452	1.45407	947	1.95356	0	NA	NA	NA	NA
2740892001	2740892001	Acidianus	Archaea	Thermoproteota	Thermoproteia	Sulfolobales	Sulfolobaceae	Acidianus	Acidianus manzaensis	NA	Yes		GCA_002116695.1	PRJNA380321	SAMN06640543	282676	2687463	2823	30.62	1	1	2.13	-1.64	15.36	12.169	1.63245	1023	1.73574	3	NA	NA	NA	NA
2588254065	2588254065	Candidatus Aramenus	Archaea	Thermoproteota	Thermoproteia	Sulfolobales	Sulfolobaceae	Aramenus	Aramenus sulfurataquae	NA	No		GCA_000565255.1			1326980	1798894	2002	46.98	1	NA	0.95	-2.04	25.28	11.8433	1.34323	909	1.94805	0	NA	NA	NA	NA
650716051	650716051	Metallosphaera	Archaea	Thermoproteota	Thermoproteia	Sulfolobales	Sulfolobaceae	Metallosphaera	Metallosphaera cuprina	NA	Yes	Aquatic, Fresh water, Hot spring	GCA_000204925.1	PRJNA65497		1006006	1840348	2077	41.99	1	1	0.82	NA	NA	NA	NA	NA	NA	NA	NA	NA	NA	NA
2681813025	2681813025	Metallosphaera	Archaea	Thermoproteota	Thermoproteia	Sulfolobales	Sulfolobaceae	Metallosphaera	Metallosphaera hakonensis	NA	Yes		GCA_001315825.1	PRJDB782	SAMD00000474	1293036	2376238	3414	43.29	1	1	2.28	-1.95	22.6	15.7519	1.37313	737	1.40598	1	NA	NA	NA	NA
2609460254	2609460254-cluster	Metallosphaera	Archaea	Thermoproteota	Thermoproteia	Sulfolobales	Sulfolobaceae	Metallosphaera	Metallosphaera sedula	NA	Yes		GCA_000747605.1	PRJNA253049	SAMN02866348	43687	2191492	2422	46.22	1	1	2.27	-1.85	19.97	14.3054	1.45628	995	1.89926	0	NA	NA	NA	NA
2645727535	2645727535-cluster	Metallosphaera	Archaea	Thermoproteota	Thermoproteia	Sulfolobales	Sulfolobaceae	Metallosphaera	Metallosphaera sedula	NA	Yes		GCA_001266715.1	PRJNA289699	SAMN03857133	43687	2191533	2440	46.22	1	1	0	-1.85	19.95	14.4136	1.45582	996	1.88525	0	NA	NA	NA	NA
2508501049	2508501049	Metallosphaera	Archaea	Thermoproteota	Thermoproteia	Sulfolobales	Sulfolobaceae	Metallosphaera	Metallosphaera yellowstonensis	NA	Yes	Fresh water, Hot spring	GCA_000243315.1	PRJNA64481	SAMN02261413	671065	2817452	3411	47.74	1	1	2.08	-1.78	18.2	11.2968	1.59274	992	1.46585	1	NA	NA	NA	NA
2721755443	2721755443	Sulfolobus	Archaea	Thermoproteota	Thermoproteia	Sulfolobales	Sulfolobaceae	NA	NA	NA	No					2284	2149866	2450	33.51	1	1	3.18	-1.76	17.73	7.10075	1.48623	944	2.16327	0	NA	NA	NA	NA
646311959	646311959	Sulfolobus	Archaea	Thermoproteota	Thermoproteia	Sulfolobales	Sulfolobaceae	Saccharolobus	Saccharolobus islandicus	NA	Yes	Fresh water	GCA_000024305.1	PRJNA18803	SAMN02598413	425944	2748647	2996	35.26	1	1	2.5	NA	NA	NA	NA	NA	NA	NA	NA	NA	NA	NA
2540341177	2540341177	Sulfolobus	Archaea	Thermoproteota	Thermoproteia	Sulfolobales	Sulfolobaceae	Saccharolobus	Saccharolobus islandicus	NA	Yes		GCA_000364745.1	PRJNA177222		1241935	2465177	2649	35.14	1	1	0.19	-1.56	14.1	10.5037	1.57087	1030	2.03851	0	NA	NA	NA	NA
2548876770	2548876770-cluster	Sulfolobus	Archaea	Thermoproteota	Thermoproteia	Sulfolobales	Sulfolobaceae	Saccharolobus	Saccharolobus islandicus	NA	Yes		GCA_000245115	PRJNA80891	SAMN02471807	1132498	2680814	3135	35.23	1	1	0.1	-1.52	13.4	9.77698	1.60248	1049	1.85008	1	NA	NA	NA	NA
2548876771	2548876771	Sulfolobus	Archaea	Thermoproteota	Thermoproteia	Sulfolobales	Sulfolobaceae	Saccharolobus	Saccharolobus islandicus	NA	Yes		GCA_000245135	PRJNA80893	SAMN02471814	1132499	2635815	3035	35.05	1	1	0.2	-1.53	13.53	10.1465	1.60173	1042	1.87809	1	NA	NA	NA	NA
2548876772	2548876772	Sulfolobus	Archaea	Thermoproteota	Thermoproteia	Sulfolobales	Sulfolobaceae	Saccharolobus	Saccharolobus islandicus	NA	Yes		GCA_000245155	PRJNA80895	SAMN02471818	1132500	2680985	3127	35.22	1	1	0.13	-1.53	13.6	9.01969	1.60038	1041	1.85481	1	NA	NA	NA	NA
2728369532	2728369532-cluster	Sulfolobus	Archaea	Thermoproteota	Thermoproteia	Sulfolobales	Sulfolobaceae	Saccharolobus	Saccharolobus islandicus	NA	Yes			PRJNA80903	SAMN02471809	1132504	2589840	2953	35.02	1	1	0	-1.55	13.82	10.9608	1.60346	1039	1.9641	1	NA	NA	NA	NA
2636415484	2636415484-cluster	Saccharolobus	Archaea	Thermoproteota	Thermoproteia	Sulfolobales	Sulfolobaceae	Saccharolobus	Saccharolobus solfataricus	NA	Yes		GCA_000968395.1	PRJNA277733	SAMN03395044	2287	2727312	3072	35.86	1	NA	0.13	-1.67	16.01	9.72346	1.68684	1041	1.95312	1	NA	NA	NA	NA
2728369534	2728369534	unclassified	Archaea	Thermoproteota	Thermoproteia	Sulfolobales	Sulfolobaceae	Saccharolobus	Saccharolobus sp001719125	NA	Yes		GCA_001719125.1	PRJNA339201	SAMN05582949	0	2688317	2767	34.78	1	NA	1.77	-1.66	15.78	9.2476	1.64734	1035	2.16841	1	NA	NA	NA	NA
2524023197	2524023197-cluster	Sulfolobus	Archaea	Thermoproteota	Thermoproteia	Sulfolobales	Sulfolobaceae	Sulfolobus	Sulfolobus acidocaldarius	NA	Yes		GCA_000340315.1	PRJNA66533	SAMN02604152	1028566	2176362	2308	36.67	1	1	0.04	-1.74	17.4	10.4029	1.45679	972	2.07972	1	NA	NA	NA	NA
2657245679	2657245679	Sulfolobus	Archaea	Thermoproteota	Thermoproteia	Sulfolobales	Sulfolobaceae	Sulfolobus	Sulfolobus acidocaldarius	NA	Yes		GCA_001481635.1	PRJNA304349	SAMN04305174	2285	2217426	2440	36.71	1	1	1.27	-1.73	17.13	10.3372	1.46974	975	2.0082	1	NA	NA	NA	NA
2556793003	2556793003	Sulfolobus	Archaea	Thermoproteota	Thermoproteia	Sulfolobales	Sulfolobaceae	Sulfolobus	Sulfolobus acidocaldarius_A	NA	Yes		GCA_000508305.1	PRJNA231215		1435377	2061920	2196	36.3	1	1	0.68	-1.74	17.4	9.59866	1.44628	968	2.14026	0	NA	NA	NA	NA
2681813032	2681813032	Sulfuracidifex	Archaea	Thermoproteota	Thermoproteia	Sulfolobales	Sulfolobaceae	Sulfuracidifex	Sulfuracidifex metallicus	NA	Yes	Solfataric field	GCA_001316045.1	PRJDB806	SAMD00000478	523847	2180853	3232	38.61	1	NA	3.28	-1.86	20.15	13.4425	1.30926	734	1.08292	2	NA	NA	NA	NA
2681813019	2681813019	Sulfuracidifex	Archaea	Thermoproteota	Thermoproteia	Sulfolobales	Sulfolobaceae	Sulfuracidifex	Sulfuracidifex tepidarius	NA	Yes		GCA_001316085.1	PRJDB820	SAMD00000537	1294262	2514405	3193	42.28	1	NA	3.51	-2.02	24.71	11.5349	1.4012	835	1.22142	0	NA	NA	NA	NA
2554235458	2554235458	Thermofilum	Archaea	Thermoproteota	Thermoproteia	Thermofilales	Thermofilaceae	Thermofilum_B	Thermofilum_B adornatum	NA	Yes		GCA_000446015.1	PRJNA212068	SAMN02602995	1365176	1750259	1942	46.51	1	1	3.04	-0.31	3.85	18.3868	1.41038	809	2.05973	0	NA	NA	NA	NA
2627853727	2627853727	Thermofilum	Archaea	Thermoproteota	Thermoproteia	Thermofilales	Thermofilaceae	Thermofilum_B	Thermofilum_B adornatum	NA	Yes		GCA_000813245.1	PRJNA237279	SAMN03274240	697581	1754190	1948	46.4	1	1	4.31	-0.33	3.91	23.9392	1.42892	809	1.95072	0	NA	NA	NA	NA
648028062	648028062	Vulcanisaeta	Archaea	Thermoproteota	Thermoproteia	Thermoproteales	Thermocladiaceae	Vulcanisaeta	Vulcanisaeta distributa	NA	Yes	Aquatic, Hot spring	GCA_000148385.1	PRJNA32589	SAMN00017002	572478	2374137	2592	45.43	1	1	88	-1.22	9.62	16.2987	1.28365	416	1.27315	0	NA	NA	NA	NA
650377985	650377985	Vulcanisaeta	Archaea	Thermoproteota	Thermoproteia	Thermoproteales	Thermocladiaceae	Vulcanisaeta	Vulcanisaeta moutnovskia	NA	Yes		GCA_000190315.1	PRJNA63027	SAMN02603092	985053	2298983	2365	42.39	1	1	5.12	NA	NA	NA	NA	NA	NA	NA	NA	NA	NA	NA
2681813042	2681813042	Vulcanisaeta	Archaea	Thermoproteota	Thermoproteia	Thermoproteales	Thermocladiaceae	Vulcanisaeta	Vulcanisaeta sp001316245	NA	Yes		GCA_001316245.1	PRJDB849	SAMD00000523	1295370	2441505	3964	46.72	1	1	5.45	-1.22	9.63	15.9341	1.34448	688	0.68113	0	NA	NA	NA	NA
2681813017	2681813017	Vulcanisaeta	Archaea	Thermoproteota	Thermoproteia	Thermoproteales	Thermocladiaceae	Vulcanisaeta	Vulcanisaeta sp001316265	NA	Yes		GCA_001316265.1	PRJDB850	SAMD00000531	1295371	2247911	3911	45.27	1	1	2.51	-1.26	10	18.0851	1.2608	602	0.639223	0	NA	NA	NA	NA
2728369738	2728369738	Pyrobaculum	Archaea	Thermoproteota	Thermoproteia	Thermoproteales	Thermoproteaceae	NA	NA	NA	No					2276	1381939	1728	47.01	1	1	1.5	-1.82	19.2	8.47368	1.24706	850	0.925926	0	NA	NA	NA	NA
2512047039	2512047039	Pyrobaculum	Archaea	Thermoproteota	Thermoproteia	Thermoproteales	Thermoproteaceae	Pyrobaculum	Pyrobaculum oguniense	NA	Yes	Aquatic, Extreme, Fresh water, Hot spring, Terrestrial	GCA_000247545, GCA_000247545.1	PRJNA42375		698757	2452920	2980	55.05	1	1	4.46	-1.7	16.62	26.4507	1.44545	999	0.90604	0	NA	NA	NA	NA
2512047027	2512047027	Pyrobaculum	Archaea	Thermoproteota	Thermoproteia	Thermoproteales	Thermoproteaceae	Pyrobaculum	Pyrobaculum sp001189275	NA	Yes	Aquatic, Hot spring				1227555	1993747	2312	58.31	1	1	0.26	-1.52	13.34	16.4073	1.33882	912	0.821799	0	NA	NA	NA	NA
2511231093	2511231093	Thermoproteus	Archaea	Thermoproteota	Thermoproteia	Thermoproteales	Thermoproteaceae	Thermoproteus	Thermoproteus tenax	NA	Yes	Fresh water, Mud	GCA_000253055.1	PRJEA49419		768679	1841542	2098	55.13	1	1	3.96	-1.46	12.55	15.0083	1.3617	940	0.905624	0	NA	NA	NA	NA
650716098	650716098	Thermoproteus	Archaea	Thermoproteota	Thermoproteia	Thermoproteales	Thermoproteaceae	Thermoproteus	Thermoproteus uzoniensis	NA	Yes	Fresh water	GCA_000193375.1	PRJNA64455	SAMN02603093	999630	1936063	2224	59.66	1	1	5.26	NA	NA	NA	NA	NA	NA	NA	NA	NA	NA	NA
2558860986	2558860986	Acidobacterium	Bacteria	Acidobacteriota	Acidobacteriae	Acidobacteriales	Acidobacteriaceae	Acidobacterium_A	Acidobacterium_A ailaaui	NA	Yes		GCA_000688455.1	PRJNA214267	SAMN02743914	1382359	3686523	3184	56.49	1	1	10.05	-0.73	5.76	12.6721	1.47761	1340	2.38693	1	NA	NA	NA	NA
2684622995	2684622995	Bryocella	Bacteria	Acidobacteriota	Acidobacteriae	Acidobacteriales	Acidobacteriaceae	Bryocella	Bryocella elongata	NA	Yes		GCA_900108185.1	PRJNA329884	SAMN05421819	863522	5669524	4620	62	1	NA	10.06	0.47	1.93	5.44094	1.80258	1474	2.79221	2	NA	NA	NA	NA
2571042012	2571042012	Edaphobacter	Bacteria	Acidobacteriota	Acidobacteriae	Acidobacteriales	Acidobacteriaceae	Edaphobacter	Edaphobacter aggregans	NA	Yes	Soil, Terrestrial	GCA_000745965.1	PRJNA221034	SAMN02746092	1121860	8177135	7648	58.74	1	1	14.72	0.33	2.16	11.5621	2.19114	1580	2.52354	0	NA	NA	NA	NA
2747843220	2747843220	Edaphobacter	Bacteria	Acidobacteriota	Acidobacteriae	Acidobacteriales	Acidobacteriaceae	Edaphobacter	Edaphobacter dinghuensis_A	NA	Yes			PRJNA442829	SAMN08776643	1560005	4462202	3906	55.56	1	1	7.14	0.14	2.56	13.4711	1.73945	1374	2.99539	1	NA	NA	NA	NA
2522125061	2522125061	unclassified	Bacteria	Acidobacteriota	Acidobacteriae	Acidobacteriales	Acidobacteriaceae	Edaphobacter	Edaphobacter sp000381605	NA	Yes		GCA_000381605.1	PRJNA183353	SAMN02441326	1267534	6009926	5119	57.55	1	NA	15.9	0.5	1.89	8.28786	1.8856	1486	2.50049	3	NA	NA	NA	NA
2524614882	2524614882	unclassified	Bacteria	Acidobacteriota	Acidobacteriae	Acidobacteriales	Acidobacteriaceae	Edaphobacter	Edaphobacter sp000421065	NA	Yes	Aquatic, Fresh water	GCA_000421065.1	PRJNA190839	SAMN02440899	278963	6136933	5364	58.83	1	NA	17.58	0.4	2.03	6.49991	2.01286	1478	3.29978	3	NA	NA	NA	NA
2556793019	2556793019	unclassified	Bacteria	Acidobacteriota	Acidobacteriae	Acidobacteriales	Acidobacteriaceae	Edaphobacter	Edaphobacter sp000688615	NA	Yes		GCA_000688615.1	PRJNA205960	SAMN02951928	639030	5001037	4230	56.74	1	NA	5.15	-0.25	3.62	9.85105	1.79583	1440	3.00236	1	NA	NA	NA	NA
2506210001	2506210001	Acidobacterium	Bacteria	Acidobacteriota	Acidobacteriae	Acidobacteriales	Acidobacteriaceae	Edaphobacter	NA	NA	Yes					33973	7581988	6629	56.4	1	1	25.3	0.06	2.75	9.40505	2.13756	1563	3.43943	0	NA	NA	NA	NA
2503982037	2503982037	Granulicella	Bacteria	Acidobacteriota	Acidobacteriae	Acidobacteriales	Acidobacteriaceae	Granulicella_A	Granulicella_A mallensis	NA	Yes	Soil	GCA_000178955	PRJNA47903	SAMN02232025	682795	6237577	4960	57.91	1	1	0.48	0.45	1.96	3.44762	1.92174	1495	3.04435	2	NA	NA	NA	NA
2687453730	2687453730	Granulicella	Bacteria	Acidobacteriota	Acidobacteriae	Acidobacteriales	Acidobacteriaceae	Granulicella_C	Granulicella_C pectinivorans	NA	Yes		GCA_900114625.1	PRJNA329743	SAMN05421771	474950	5275857	4362	61.28	1	1	6.56	-0.21	3.49	12.4473	1.79972	1448	3.09491	1	NA	NA	NA	NA
2681813547	2681813547	Granulicella	Bacteria	Acidobacteriota	Acidobacteriae	Acidobacteriales	Acidobacteriaceae	Granulicella_C	Granulicella_C rosea	NA	Yes		GCA_900188085.1	PRJNA329744	SAMN05421770	474952	5293785	4369	62.91	2	1	11.03	-0.18	3.39	6.1788	1.69659	1437	2.44907	1	NA	NA	NA	NA
2519899651	2519899651	unclassified	Bacteria	Acidobacteriota	Acidobacteriae	Acidobacteriales	Acidobacteriaceae	KBS-83	KBS-83 sp000381585	NA	Yes		GCA_000381585.1	PRJNA183352	SAMN02440487	1267533	6250814	5491	59.15	1	NA	86.34	-0.47	4.45	13.1259	1.94057	1464	3.02313	1	NA	NA	NA	NA
2648501865	2648501865	Terracidiphilus	Bacteria	Acidobacteriota	Acidobacteriae	Acidobacteriales	Acidobacteriaceae	Terracidiphilus	Terracidiphilus gabretensis	NA	Yes		GCA_001449115.1	PRJNA277964	SAMN03400178	1577687	5343125	4484	57.3	1	NA	12.11	-0.23	3.57	13.3386	1.73101	1461	3.27832	1	NA	NA	NA	NA
2556921018	2556921018	unclassified	Bacteria	Acidobacteriota	Acidobacteriae	Acidobacteriales	Acidobacteriaceae	Terracidiphilus	Terracidiphilus sp000620725	NA	Yes	Soil	GCA_000620725.1	PRJNA213785	SAMN02743954	1380348	6679185	5623	60.25	1	NA	0.16	-0.21	3.48	11.6832	1.87703	1537	2.66762	1	NA	NA	NA	NA
2510461070	2510461070	Terriglobus	Bacteria	Acidobacteriota	Acidobacteriae	Acidobacteriales	Acidobacteriaceae	Terriglobus	Terriglobus roseus	NA	Yes	Soil	GCA_000265425.1	PRJNA63509	SAMN02261411	926566	5227858	4399	60.28	2	1.33333	8.05	-0.06	3.05	6.39602	1.86235	1373	2.61423	1	NA	NA	NA	NA
2690315654	2690315654	Terriglobus	Bacteria	Acidobacteriota	Acidobacteriae	Acidobacteriales	Acidobacteriaceae	Terriglobus	Terriglobus roseus_A	NA	Yes		GCA_900102185.1	PRJNA331293	SAMN05444167	392734	4851966	4151	56.45	1	1.33333	2.7	1.1	1.17	2.13618	1.77013	1366	3.01132	2	NA	NA	NA	NA
2690315679	2690315679	Terriglobus	Bacteria	Acidobacteriota	Acidobacteriae	Acidobacteriales	Acidobacteriaceae	Terriglobus	Terriglobus roseus_B	NA	Yes		GCA_900105625.1	PRJNA331292	SAMN05443244	392734	4809171	4074	59.89	2	1.33333	4.79	0.18	2.47	3.93929	1.76006	1367	2.6755	2	NA	NA	NA	NA
2585428133	2585428133	Terriglobus	Bacteria	Acidobacteriota	Acidobacteriae	Acidobacteriales	Acidobacteriaceae	Terriglobus	Terriglobus sp000800015	NA	Yes		GCA_000800015.1	PRJNA208396	SAMN02787029	278961	4947033	4262	56.69	1	1.33333	7.81	0.94	1.32	2.65105	1.76395	1398	3.19099	2	SRR3308667	63.3403	4.7679e+06	3
2562617048	2562617048	Bryobacter	Bacteria	Acidobacteriota	Acidobacteriae	Bryobacterales	Bryobacteraceae	Bryobacter	Bryobacter aggregatus	NA	Yes		GCA_000702445.1	PRJNA205962	SAMN02841143	1340493	5747993	5126	57.95	2	NA	24.01	-0.62	5.15	10.4225	1.90741	1458	2.45806	4	NA	NA	NA	NA
2522125054	2522125054	unclassified	Bacteria	Acidobacteriota	Acidobacteriae	Bryobacterales	Bryobacteraceae	KBS-96	KBS-96 sp000381625	NA	Yes		GCA_000381625.1	PRJNA183354	SAMN02440488	1267535	6692160	5863	57.17	2	NA	68.46	-0.8	6.19	17.2204	2.09518	1534	3.01893	3	NA	NA	NA	NA
2264867176	2264867176-cluster	unclassified	Bacteria	Acidobacteriota	Aminicenantia	Aminicenantales	Aminicenantaceae	Aminicenans	Aminicenans sakinawicola	NA	No	Aquatic, Brackish water, Fresh water	GCA_000405305.1	PRJNA192409	SAMN02441255	1047016	1851771	1805	38.98	1	NA	0.5	-1.51	13.27	15.541	1.3685	673	1.16343	0	NA	NA	NA	NA
2527291520	2527291520	unclassified	Bacteria	Acidobacteriota	Aminicenantia	Aminicenantales	Aminicenantaceae	Aminicenans	Aminicenans sakinawicola	NA	No	Aquatic, Brackish water, Fresh water	GCA_000402635.1	PRJNA192352	SAMN02440393	1047018	2405692	2319	39.08	1	NA	3.97	-1.67	15.99	13.7796	1.43773	811	1.68176	0	NA	NA	NA	NA
2593339135	2593339135	unclassified	Bacteria	Acidobacteriota	Aminicenantia	Aminicenantales	Saccharicenantaceae	Saccharicenans	NA	NA	No					67817	2461777	2107	53.48	1	NA	1.42	-0.86	6.56	8.00763	1.35722	949	1.04414	0	NA	NA	NA	NA
2690315793	2690315793	Chloracidobacterium	Bacteria	Acidobacteriota	Blastocatellia	Chloracidobacteriales	Chloracidobacteriaceae	Chloracidobacterium	Chloracidobacterium thermophilum_A	NA	Yes		GCA_001482755.1	PRJNA301138	SAMN04238703	458033	3600358	2993	62.42	1	NA	5.01	-1.64	15.38	9.27288	1.5148	1216	1.10257	0	NA	NA	NA	NA
2706794760	2706794760	unclassified	Bacteria	Acidobacteriota	Blastocatellia	HR10	HR10	HR10	HR10 sp011056055	NA	No					77133	2468986	2158	62.53	1	NA	1.25	-1	7.59	9.68273	1.3954	956	1.48285	0	NA	NA	NA	NA
2616644823	2616644823	unclassified	Bacteria	Acidobacteriota	Blastocatellia	HR10	HR10	HR10	HR10 sp011058595	NA	No					77133	2058264	1863	63.94	1	NA	1.02	-1.16	9.01	10.742	1.38797	848	1.18089	0	NA	NA	NA	NA
2684623256	2684623256-cluster	unclassified	Bacteria	Acidobacteriota	Blastocatellia	Pyrinomonadales	Pyrinomonadaceae	NA	NA	NA	No			PRJNA373036	SAMN06319275	234266	4719828	4432	45.61	1	NA	44.92	-0.59	5.01	8.8198	1.66614	1273	1.963	0	NA	NA	NA	NA
2619618849	2619618849	unclassified	Bacteria	Acidobacteriota	Blastocatellia	Pyrinomonadales	Pyrinomonadaceae	OLB17	OLB17 sp001464665	NA	No					57723	3964285	3741	55.14	1	NA	0.32	-0.52	4.7	9.97685	1.48896	1313	1.4702	0	NA	NA	NA	NA
2545824503	2545824503	Pyrinomonas	Bacteria	Acidobacteriota	Blastocatellia	Pyrinomonadales	Pyrinomonadaceae	Pyrinomonas	Pyrinomonas methylaliphatogenes	NA	Yes					454194	3795097	3245	59.36	1	NA	41.39	-1	7.6	12.1137	1.52449	1327	2.18798	0	NA	NA	NA	NA
2645727641	2645727641	unclassified	Bacteria	Acidobacteriota	Blastocatellia	Pyrinomonadales	Pyrinomonadaceae	Pyrinomonas	Pyrinomonas methylaliphatogenes	NA	Yes		GCA_000820845.2	PRJEB4906	SAMEA3158464	0	3787465	3231	59.37	1	NA	31.72	-1.01	7.64	12.8853	1.52295	1329	2.19746	0	NA	NA	NA	NA
2523231062	2523231062	Geothrix	Bacteria	Acidobacteriota	Holophagae	Holophagales	Holophagaceae	Geothrix	Geothrix fermentans	NA	Yes	Aquatic, Contaminated aquifer, Oil polluted sediment, Sediment	GCA_000428885.1	PRJNA185357	SAMN02441206	1121920	3289813	2986	68.89	3	NA	40.29	-0.35	4	6.82113	1.51066	1267	2.5787	0	SRR896105	86.9541	3.4501e+06	5
2509601028	2509601028	Holophaga	Bacteria	Acidobacteriota	Holophagae	Holophagales	Holophagaceae	Holophaga	Holophaga foetida	NA	Yes	Aquatic, Mud	GCA_000242615	PRJNA53485	SAMN02256516	903818	4127237	3672	62.95	2	NA	39.87	-0.22	3.53	3.98831	1.68539	1335	2.99564	1	NA	NA	NA	NA
2721755304	2721755304	unclassified	Bacteria	Acidobacteriota	HRBIN11	NA	NA	NA	NA	NA	No		GCA_001780385.1			1817863	5236627	4747	38.66	1	NA	2.59	-1.61	14.93	15.5991	1.61164	1151	0.653044	0	NA	NA	NA	NA
2721755320	2721755320	unclassified	Bacteria	Acidobacteriota	Thermoanaerobaculia	Thermoanaerobaculales	Thermoanaerobaculaceae	RBG-13-68-16	RBG-13-68-16 sp001766905	NA	No		GCA_001766905.1			1797171	3610782	3508	67.63	1	NA	36.03	-1.03	7.85	13.452	1.5198	1187	1.19726	0	NA	NA	NA	NA
2579778550	2579778550	Thermoanaerobaculum	Bacteria	Acidobacteriota	Thermoanaerobaculia	Thermoanaerobaculales	Thermoanaerobaculaceae	Thermoanaerobaculum	Thermoanaerobaculum aquaticum	NA	Yes		GCA_000687145.1	PRJNA245240	SAMN02732492	1312852	2660928	2302	63.06	1	NA	61.73	-1.13	8.68	8.15694	1.39329	1073	1.47698	0	NA	NA	NA	NA
2708742701	2708742701	unclassified	Bacteria	Acidobacteriota	Vicinamibacteria	Fen-336	Fen-336	NA	NA	NA	No		GCA_001766955.1			1797174	2546517	2896	70.49	1	NA	46.31	-1.49	12.94	11.6418	1.37747	861	1.48481	0	NA	NA	NA	NA
2739367718	2739367718	Acidaminococcus	Bacteria	Acidobacteriota	Vicinamibacteria	Vicinamibacterales	UBA823	UBA823	UBA823 sp002296225	NA	No			PRJNA586014	SAMN13189890	2664025	2568097	2342	59.28	1	4.5	88.3	-1.26	9.98	20.1227	1.50197	1016	0.725875	1	NA	NA	NA	NA
2687453111	2687453111	Luteitalea	Bacteria	Acidobacteriota	Vicinamibacteria	Vicinamibacterales	Vicinamibacteraceae	Luteitalea	Luteitalea pratensis	NA	Yes		GCA_001618865.1	PRJNA314952	SAMN04546182	1855912	7480314	6315	67.22	1	NA	51.69	-0.48	4.52	5.29881	2.08937	1656	3.05622	2	NA	NA	NA	NA
644736322	644736322	Acidimicrobium	Bacteria	Actinobacteriota	Acidimicrobiia	Acidimicrobiales	Acidimicrobiaceae	Acidimicrobium	Acidimicrobium ferrooxidans	NA	Yes	Aquatic, Fresh water, Hot spring	GCA_000023265	PRJNA29525	SAMN02598466	525909	2158157	2092	68.29	2	2	63.86	-1.77	17.94	4.85142	1.32011	706	2.43786	0	NA	NA	NA	NA
2585428127	2585428127	Acidithrix	Bacteria	Actinobacteriota	Acidimicrobiia	Acidimicrobiales	Acidimicrobiaceae	Acidithrix	Acidithrix ferrooxidans	NA	Yes	Acid mine drainage	GCA_000949295.1	PRJNA273917	SAMN03301760	1280514	4019866	3783	47.75	4	NA	80.36	-1.15	8.93	9.72355	1.57607	1170	2.03542	0	NA	NA	NA	NA
2571042004	2571042004-cluster	Ferrimicrobium	Bacteria	Actinobacteriota	Acidimicrobiia	Acidimicrobiales	Acidimicrobiaceae	Ferrimicrobium	Ferrimicrobium acidiphilum	NA	Yes	Acid mine drainage, Aquatic, Mine, Mine water	GCA_000745905.1	PRJNA221038	SAMN02745886	1121877	2928893	2894	55.34	2	NA	33.55	-1.48	12.79	15.4038	1.4954	1088	2.17692	0	SRR3313973	93.924	3.19407e+06	3
2582580746	2582580746	Ferrithrix	Bacteria	Actinobacteriota	Acidimicrobiia	Acidimicrobiales	Acidimicrobiaceae	Ferrithrix	Ferrithrix thermotolerans	NA	Yes	Aquatic, Hot spring	GCA_900128965.1	PRJNA245677	SAMN02745225	1121881	2489535	2397	51.06	1	NA	30.45	-1.64	15.34	16.3643	1.38	1050	2.16938	0	SRR4096429	100.309	2.99074e+06	3
2582580565	2582580565	unclassified	Bacteria	Actinobacteriota	Acidimicrobiia	Acidimicrobiales	Ilumatobacteraceae	F1-20-MAGs119	NA	NA	No					201174	1785483	1934	52.39	1	NA	93.33	-0.2	3.46	4.0509	1.50662	831	1.34436	0	NA	NA	NA	NA
2545824624	2545824624	Ilumatobacter	Bacteria	Actinobacteriota	Acidimicrobiia	Acidimicrobiales	Ilumatobacteraceae	Ilumatobacter_A	Ilumatobacter_A coccineus	NA	Yes	Sea sand	GCA_000348785.1	PRJDA63297	SAMD00060985	1313172	4830181	4342	67.29	2	2	74.02	-0.66	5.35	3.49828	1.96594	1380	2.28006	0	NA	NA	NA	NA
2565956804	2565956804	Ilumatobacter	Bacteria	Actinobacteriota	Acidimicrobiia	Acidimicrobiales	Ilumatobacteraceae	Ilumatobacter_A	Ilumatobacter_A nonamiensis	NA	Yes		GCA_000350145.1	PRJDB737	SAMD00036665	1313171	4279332	4167	66.99	1	2	25.34	0.25	2.32	3.16642	1.95509	1336	2.4478	0	NA	NA	NA	NA
2684623253	2684623253	unclassified	Bacteria	Actinobacteriota	Acidimicrobiia	Acidimicrobiales	JACDCH01	NA	NA	NA	No			PRJNA372973	SAMN06319274	1955639	3271735	3402	68.09	1	NA	63.35	-0.59	5.02	5.12783	1.92615	975	2.05761	0	NA	NA	NA	NA
2606217176	2606217176-cluster	unclassified	Bacteria	Actinobacteriota	Acidimicrobiia	Acidimicrobiales	Microtrichaceae	IMCC26207	IMCC26207 sp001025035	NA	Yes					0	3316799	3026	57.26	1	NA	0.33	-0.65	5.29	7.43502	1.70124	1128	1.22274	0	NA	NA	NA	NA
2565956803	2565956803	Candidatus Microthrix	Bacteria	Actinobacteriota	Acidimicrobiia	Acidimicrobiales	Microtrichaceae	Microthrix	Microthrix parvicella	NA	Yes		GCA_000299415.1	PRJNA174686	SAMN01730125	1231054	4202850	3968	66.39	1	NA	10.06	-0.79	6.14	6.55707	1.76429	1277	1.5373	0	NA	NA	NA	NA
2602041555	2602041555	Candidatus Microthrix	Bacteria	Actinobacteriota	Acidimicrobiia	Acidimicrobiales	Microtrichaceae	Microthrix	Microthrix parvicella	NA	Yes		GCA_000455525.1	PRJEB410	SAMEA2272438	1229780	4202896	3987	66.33	1	NA	1.61	-0.82	6.31	7.23841	1.76856	1266	1.52997	0	NA	NA	NA	NA
2648501571	2648501571	unclassified	Bacteria	Actinobacteriota	Acidimicrobiia	Acidimicrobiales	RAAP-2	RAAP-2	RAAP-2 sp903826715	NA	No					201174	1472594	1530	49.44	1	NA	0.33	0.7	1.6	4.45557	1.30374	856	1.89542	0	NA	NA	NA	NA
2582580544	2582580544	unclassified	Bacteria	Actinobacteriota	Acidimicrobiia	Acidimicrobiales	UBA8139	NA	NA	NA	No					201174	2350389	2379	67.31	1	NA	90.67	-0.57	4.92	5.07834	1.62672	943	1.76545	0	NA	NA	NA	NA
2654587632	2654587632	unclassified	Bacteria	Actinobacteriota	Acidimicrobiia	IMCC26256	IMCC26256	IMCC26256	IMCC26256 sp001023575	NA	Yes		GCA_001023575.1	PRJNA282858	SAMN03481557	1650658	2461858	2354	55.45	1	NA	10.07	-0.05	3.02	5.89748	1.49901	1006	1.44435	0	NA	NA	NA	NA
2529293003	2529293003	Actinobaculum	Bacteria	Actinobacteriota	Actinomycetia	Actinomycetales	Actinomycetaceae	Actinobaculum	Actinobaculum massiliense	NA	Yes	Host, Human vaginal microflora	GCA_000315465.1	PRJNA52091	SAMN02463883	883066	2021121	1751	60.23	3	NA	2.4	0.72	1.58	1.80825	1.28814	885	2.05597	1	NA	NA	NA	NA
2675903157	2675903157	Actinobaculum	Bacteria	Actinobacteriota	Actinomycetia	Actinomycetales	Actinomycetaceae	Actinobaculum	Actinobaculum suis	NA	Yes		GCA_900102025.1	PRJNA329870	SAMN05421878	1657	2200507	1778	57.83	1	NA	11.02	0.31	2.2	3.30527	1.29751	884	2.30596	0	NA	NA	NA	NA
2713896796	2713896796	Actinobaculum	Bacteria	Actinobacteriota	Actinomycetia	Actinomycetales	Actinomycetaceae	Actinobaculum	Actinobaculum suis	NA	Yes		GCA_001183565.1	PRJNA287444	SAMN03783260	1657	2358658	1979	57.76	1	NA	5.05	0.34	2.14	2.51203	1.32057	914	2.27388	2	NA	NA	NA	NA
2523533597	2523533597	Actinomyces	Bacteria	Actinobacteriota	Actinomycetia	Actinomycetales	Actinomycetaceae	Actinomyces	Actinomyces dentalis	NA	Yes	Host, Human	GCA_000429225.1	PRJNA185529	SAMN02440612	1120941	3533300	2975	73.1	4	3.03125	1.38	NA	NA	11.2244	1.52731	1062	3.09244	0	SRR896239	86.6514	3.46215e+06	10
2651870314	2651870314	Actinomyces	Bacteria	Actinobacteriota	Actinomycetia	Actinomycetales	Actinomycetaceae	Actinomyces	Actinomyces denticolens	NA	Yes		GCA_900141725.1	PRJNA323063	SAMN05216246	52767	2760766	2347	71.58	2	3.03125	0.6	NA	NA	4.29144	1.39444	1080	3.02514	0	SRR4228336	94.8969	3.1824e+06	22
2751185837	2751185837	Actinomyces	Bacteria	Actinobacteriota	Actinomycetia	Actinomycetales	Actinomycetaceae	Actinomyces	Actinomyces gaoshouyii	NA	Yes		GCA_002076915.1	PRJNA380331	SAMN06640690	1960083	2359360	2015	71.08	3	3.03125	1.64	NA	NA	4.01696	1.29216	1020	2.72953	0	NA	NA	NA	NA
2513237375	2513237375	unclassified	Bacteria	Actinobacteriota	Actinomycetia	Actinomycetales	Actinomycetaceae	Actinomyces	Actinomyces graevenitzii	NA	Yes	Host, Human skin	GCA_000239695.1	PRJNA38761	SAMN02463758	0	2196917	1910	57.8	1	NA	1.05	1.92	0.64	0.797297	1.26183	909	1.98953	0	NA	NA	NA	NA
2541048001	2541048001	Actinomyces	Bacteria	Actinobacteriota	Actinomycetia	Actinomycetales	Actinomycetaceae	Actinomyces	Actinomyces graevenitzii	NA	Yes		GCA_000466185.1	PRJNA198881	SAMN02436719	1321817	2084752	1951	57.72	1	3.03125	0.82	1.75	0.72	0.842805	1.24579	891	1.84521	0	NA	NA	NA	NA
2565956542	2565956542	Actinomyces	Bacteria	Actinobacteriota	Actinomycetia	Actinomycetales	Actinomycetaceae	Actinomyces	Actinomyces israelii	NA	Yes	Host, Human	GCA_000711965.1	PRJNA215659	SAMN02745698	1120944	4027570	3411	71.43	3	3.03125	1.76	0.02	2.85	6.90526	1.67404	1175	4.01642	0	SRR1587373	79.8136	3.75876e+06	7
2513237386	2513237386	Actinomyces	Bacteria	Actinobacteriota	Actinomycetia	Actinomycetales	Actinomycetaceae	Actinomyces	Actinomyces johnsonii	NA	Yes	Host, Human skin	GCA_000239715.1	PRJNA39355	SAMN02463764	653386	3385844	3076	67.1	1	3.03125	0.49	0.86	1.4	4.37008	1.51625	1108	3.31599	0	NA	NA	NA	NA
2541047505	2541047505-cluster	Actinomyces	Bacteria	Actinobacteriota	Actinomycetia	Actinomycetales	Actinomycetaceae	Actinomyces	Actinomyces johnsonii	NA	Yes	Biofilm	GCA_000466205	PRJNA173933	SAMN02436754	1227262	3377317	3447	67.4	1	3.03125	0.41	0.65	1.66	4.97375	1.47584	1097	2.75602	1	NA	NA	NA	NA
2537561942	2537561942	Actinomyces	Bacteria	Actinobacteriota	Actinomycetia	Actinomycetales	Actinomycetaceae	Actinomyces	Actinomyces massiliensis	NA	Yes	Host, Human oral cavity	GCA_000296275.1	PRJNA78897	SAMN00792233	1125718	3416440	3185	67.73	1	3.03125	0.63	0	2.89	7.29932	1.5212	1132	3.54788	0	SRR413497	54.259	3.68602e+06	4
2548876973	2548876973	Actinomyces	Bacteria	Actinobacteriota	Actinomycetia	Actinomycetales	Actinomycetaceae	Actinomyces	Actinomyces massiliensis	NA	Yes	Blood, Host, Human, Human blood, Human oral cavity	GCA_000269805.1	PRJNA127369	SAMN02469892	1167628	3348548	2873	67.77	1	3.03125	0.28	-0.39	4.15	13.4648	1.52021	1138	3.82875	0	NA	NA	NA	NA
2531839542	2531839542	Actinomyces	Bacteria	Actinobacteriota	Actinomycetia	Actinomycetales	Actinomycetaceae	Actinomyces	Actinomyces naeslundii	NA	Yes	Host	GCA_000285995.1	PRJNA78549	SAMN00828754	1115803	3114341	2987	67.85	3	3.03125	0.23	0.59	1.75	5.48996	1.49025	1077	3.4148	0	NA	NA	NA	NA
2512047052	2512047052	Actinomyces	Bacteria	Actinobacteriota	Actinomycetia	Actinomycetales	Actinomycetaceae	Actinomyces	Actinomyces oris	NA	Yes	Host, Human oral cavity	GCA_000223355	PRJNA61829	SAMN00195309	944560	3133330	2704	68.73	3	3.03125	0.37	0.95	1.31	4.22509	1.43524	1135	3.25444	0	NA	NA	NA	NA
2562617184	2562617184	Actinomyces	Bacteria	Actinobacteriota	Actinomycetia	Actinomycetales	Actinomycetaceae	Actinomyces	Actinomyces oris	NA	Yes	Host, Human skin	GCA_000175315	PRJNA38743	SAMN02463750	562973	3126396	2643	68.6	1	3.03125	0.04	0.89	1.37	3.62852	1.44713	1116	3.29171	0	NA	NA	NA	NA
649989901	649989901	Actinomyces	Bacteria	Actinobacteriota	Actinomycetia	Actinomycetales	Actinomycetaceae	Actinomyces	Actinomyces oris_A	NA	Yes	Gastrointestinal tract, Gingival crevices	GCA_000180155.1	PRJDA51265	SAMD00036544	871541	2872429	2992	67.8	1	3.03125	0.37	NA	NA	NA	NA	NA	NA	NA	NA	NA	NA	NA
2502171150	2502171150	Actinomyces	Bacteria	Actinobacteriota	Actinomycetia	Actinomycetales	Actinomycetaceae	Actinomyces	Actinomyces oris_A	NA	Yes	Host, Human oral cavity		PRJNA12510		240017	3042856	2552	68.47	3	3.03125	1.41	0.67	1.63	3.02635	1.42805	1105	3.29154	0	NA	NA	NA	NA
2684623058	2684623058	Actinomyces	Bacteria	Actinobacteriota	Actinomycetia	Actinomycetales	Actinomycetaceae	Actinomyces	Actinomyces oris_A	NA	Yes		GCA_001553935.1	PRJNA282954	SAMN04435864	544580	3042917	2531	68.46	3	3.03125	0.71	1.03	1.23	3.26189	1.42301	1130	3.35836	0	NA	NA	NA	NA
649989902	649989902	Actinomyces	Bacteria	Actinobacteriota	Actinomycetia	Actinomycetales	Actinomycetaceae	Actinomyces	Actinomyces oris_E	NA	Yes	Host, Human oral cavity	GCA_000186965.1	PRJNA43131	SAMN00189094	706439	3002669	3202	68.04	1	3.03125	0.72	NA	NA	NA	NA	NA	NA	NA	NA	NA	NA	NA
2687453525	2687453525	Actinomyces	Bacteria	Actinobacteriota	Actinomycetia	Actinomycetales	Actinomycetaceae	Actinomyces	Actinomyces radicidentis	NA	Yes		GCA_001553565.1	PRJNA282954	SAMN04435863	111015	3051613	2621	72.58	3	3.03125	10.8	NA	NA	5.85458	1.46468	1175	3.01412	0	NA	NA	NA	NA
2608642100	2608642100	Actinomyces	Bacteria	Actinobacteriota	Actinomycetia	Actinomycetales	Actinomycetaceae	Actinomyces	Actinomyces ruminicola	NA	Yes		GCA_900103565.1	PRJNA303222	SAMN04487766	332524	3299427	2799	69.48	4	3.03125	2.25	0.22	2.38	7.68199	1.58208	1127	3.78707	0	SRR4151035	91.964	3.26215e+06	4
651324005	651324005	Actinomyces	Bacteria	Actinobacteriota	Actinomycetia	Actinomycetales	Actinomycetaceae	Actinomyces	Actinomyces sp000195595	NA	Yes	Host, Human oral cavity	GCA_000195595.1	PRJNA48493	SAMN00189093	762963	3135160	3093	67.75	1	3.03125	1.23	NA	NA	NA	NA	NA	NA	NA	NA	NA	NA	NA
651324006	651324006	Actinomyces	Bacteria	Actinobacteriota	Actinomycetia	Actinomycetales	Actinomycetaceae	Actinomyces	Actinomyces sp000220835	NA	Yes	Host, Human oral cavity	GCA_000220835.1	PRJNA53017	SAMN02299443	888056	2801370	2573	69.68	1	3.03125	2.95	NA	NA	NA	NA	NA	NA	NA	NA	NA	NA	NA
2687453141	2687453141	Actinomyces	Bacteria	Actinobacteriota	Actinomycetia	Actinomycetales	Actinomycetaceae	Actinomyces	Actinomyces sp001278845	NA	Yes		GCA_001278845.1	PRJNA282954	SAMN04009745	712122	3836419	3159	71.94	3	3.03125	2.22	-0.65	5.31	11.9747	1.5815	1092	3.26053	1	NA	NA	NA	NA
2548877015	2548877015	Actinomyces	Bacteria	Actinobacteriota	Actinomycetia	Actinomycetales	Actinomycetaceae	Actinomyces	Actinomyces timonensis	NA	Yes	Host	GCA_000295095.1	PRJNA164799	SAMN02472053	521393	2913054	2551	71.2	1	3.03125	1.14	-0.2	3.46	6.1247	1.4172	1093	3.05762	1	NA	NA	NA	NA
2600255104	2600255104	Actinomyces	Bacteria	Actinobacteriota	Actinomycetia	Actinomycetales	Actinomycetaceae	Actinomyces	Actinomyces urogenitalis	NA	Yes	Host	GCA_000758745.1	PRJNA187457	SAMN02850922	1284679	2713444	2310	68.89	2	3.03125	0.04	0.81	1.46	1.9806	1.51011	1039	3.24675	1	SRR1518379	81.8078	2.4692e+06	5
2524614731	2524614731	unclassified	Bacteria	Actinobacteriota	Actinomycetia	Actinomycetales	Actinomycetaceae	Actinotignum	Actinotignum schaalii	NA	Yes	Host, Human	GCA_000429205.1	PRJNA185527	SAMN02441197	0	2130987	1835	62.29	1	NA	1.31	0.16	2.5	3.44525	1.34361	876	2.83379	0	SRR896273	131.038	2.28941e+06	5
2585427650	2585427650	Actinotignum	Bacteria	Actinobacteriota	Actinomycetia	Actinomycetales	Actinomycetaceae	Actinotignum	Actinotignum schaalii	NA	Yes	Host, Human	GCA_000724605.1	PRJNA247940		59505	2159306	1500	62.19	3	3	0.13	0.19	2.45	3.01559	1.29177	778	2.66667	0	NA	NA	NA	NA
2541046976	2541046976	Actinotignum	Bacteria	Actinobacteriota	Actinomycetia	Actinomycetales	Actinomycetaceae	Actinotignum	Actinotignum schaalii_A	NA	Yes	Host, Human vaginal microflora	GCA_000411135.1	PRJNA52093	SAMN02596751	883067	2065705	1781	61.09	1	3	1.35	0.18	2.47	3.002	1.31597	864	2.41437	0	NA	NA	NA	NA
2524614758	2524614758	Actinotignum	Bacteria	Actinobacteriota	Actinomycetia	Actinomycetales	Actinomycetaceae	Actinotignum	Actinotignum urinale	NA	Yes	Host, Human	GCA_000420445.1	PRJNA185528	SAMN02441584	1120933	1920341	1725	50.88	2	3	7.07	0.7	1.6	2.10591	1.27975	815	1.73913	4	SRR896347	134.446	2.23139e+06	3
646564505	646564505	Arcanobacterium	Bacteria	Actinobacteriota	Actinomycetia	Actinomycetales	Actinomycetaceae	Arcanobacterium	Arcanobacterium haemolyticum	NA	Yes	Host, Human	GCA_000092365.1	PRJNA37925	SAMN02598519	644284	1986154	1885	53.13	4	4	4.67	1.27	1.03	1.22584	1.14878	410	2.49337	3	NA	NA	NA	NA
2634166335	2634166335	Arcanobacterium	Bacteria	Actinobacteriota	Actinomycetia	Actinomycetales	Actinomycetaceae	Arcanobacterium	Arcanobacterium phocae	NA	Yes	Host	GCA_900105865.1	PRJNA303742	SAMN04489737	131112	1998242	1814	49.97	6	4	2.92	0.5	1.88	2.56409	1.31585	877	2.75634	1	NA	NA	NA	NA
2718217975	2718217975	Boudabousia	Bacteria	Actinobacteriota	Actinomycetia	Actinomycetales	Actinomycetaceae	Boudabousia	Boudabousia tangfeifanii	NA	Yes		GCA_001856685.1	PRJNA350350	SAMN05938308	1912795	2207832	1818	51.94	3	NA	19.47	1.36	0.96	2.51902	1.26864	912	1.87019	2	NA	NA	NA	NA
2593339153	2593339153	Bowdeniella	Bacteria	Actinobacteriota	Actinomycetia	Actinomycetales	Actinomycetaceae	Bowdeniella	Bowdeniella nasicola_A	NA	Yes		GCA_900107735.1	PRJNA254890	SAMN02910418	208480	2532235	2438	64.87	2	NA	2.42	-0.1	3.16	4.07287	1.38562	1154	2.99426	0	SRR4129145	116.613	2.57261e+06	3
2627854285	2627854285	Georgenia	Bacteria	Actinobacteriota	Actinomycetia	Actinomycetales	Actinomycetaceae	Georgenia	Georgenia soli	NA	Yes	Soil		PRJNA303711	SAMN04488547	638953	4273660	3917	72.67	3	2.66667	92.44	-1.09	8.3	14.0922	1.8237	1418	2.62956	0	NA	NA	NA	NA
2585428028	2585428028	Georgenia	Bacteria	Actinobacteriota	Actinomycetia	Actinomycetales	Actinomycetaceae	Georgenia	NA	NA	Yes		GCA_000715355.1	PRJNA242220	SAMN02691830	1497974	4842186	2877	71.83	28	2.66667	1.91	NA	NA	4.5262	1.47811	845	2.57212	0	NA	NA	NA	NA
2600255108	2600255108	Actinomyces	Bacteria	Actinobacteriota	Actinomycetia	Actinomycetales	Actinomycetaceae	Gleimia	Gleimia europaea_A	NA	Yes	Host	GCA_000758775.1	PRJNA187459	SAMN02850924	1219581	1955632	1737	56.18	1	3.03125	0.52	0.5	1.87	3.0828	1.30115	953	2.59067	0	SRR1518456	101.237	1.99533e+06	4
2541046977	2541046977	Gleimia	Bacteria	Actinobacteriota	Actinomycetia	Actinomycetales	Actinomycetaceae	Gleimia	Gleimia europaea_B	NA	Yes	Host, Human oral cavity	GCA_000411155.1	PRJNA52095	SAMN02596752	883069	1905561	1729	56.65	3	NA	1.97	-0.13	3.26	4.79572	1.28374	941	2.25564	0	NA	NA	NA	NA
2623620518	2623620518	unclassified	Bacteria	Actinobacteriota	Actinomycetia	Actinomycetales	Actinomycetaceae	KH17	KH17 sp900199505	NA	Yes		GCA_900199505.1	PRJNA370728	SAMN06298212	1945888	2724385	2588	64.89	1	NA	2.98	0.33	2.17	2.23947	1.44055	1169	3.24575	0	SRR5450875	106.685	2.83077e+06	2
648028043	648028043	Mobiluncus	Bacteria	Actinobacteriota	Actinomycetia	Actinomycetales	Actinomycetaceae	Mobiluncus	Mobiluncus curtisii	NA	Yes	Host	GCA_000196535.1	PRJNA31519	SAMN00001505	548479	2146480	1965	55.41	2	2	1.48	NA	NA	NA	NA	NA	NA	NA	NA	NA	NA	NA
648276689	648276689	Mobiluncus	Bacteria	Actinobacteriota	Actinomycetia	Actinomycetales	Actinomycetaceae	Mobiluncus	Mobiluncus curtisii	NA	Yes	Host	GCA_000146285.1	PRJNA34631	SAMN00117214	585198	2136873	1946	55.66	1	2	0.51	NA	NA	NA	NA	NA	NA	NA	NA	NA	NA	NA
649989973	649989973	Mobiluncus	Bacteria	Actinobacteriota	Actinomycetia	Actinomycetales	Actinomycetaceae	Mobiluncus	Mobiluncus curtisii	NA	Yes	Host, Vagina	GCA_000185425.1	PRJNA52983	SAMN00217011	887326	2111654	1907	55.55	1	2	1.42	NA	NA	NA	NA	NA	NA	NA	NA	NA	NA	NA
649989974	649989974	Mobiluncus	Bacteria	Actinobacteriota	Actinomycetia	Actinomycetales	Actinomycetaceae	Mobiluncus	Mobiluncus curtisii	NA	Yes	Host	GCA_000185445.1	PRJNA52991	SAMN00253295	887899	2087529	1881	55.62	1	2	0.74	NA	NA	NA	NA	NA	NA	NA	NA	NA	NA	NA
647000277	647000277	Mobiluncus	Bacteria	Actinobacteriota	Actinomycetia	Actinomycetales	Actinomycetaceae	Mobiluncus	Mobiluncus mulieris	NA	Yes	Host, Vagina	GCA_000176775.1	PRJNA34103	SAMN00002501	596328	2452380	2370	55.07	1	2	1.31	NA	NA	NA	NA	NA	NA	NA	NA	NA	NA	NA
2667527440	2667527440	Georgenia	Bacteria	Actinobacteriota	Actinomycetia	Actinomycetales	Actinomycetaceae	Oceanitalea	Oceanitalea nanhaiensis	NA	Yes			PRJNA323137	SAMN05216184	860221	3906813	3623	72.86	2	2.66667	10.79	-0.73	5.74	10.8149	1.7216	1347	3.39498	1	SRR4216925	87.6009	3.44745e+06	6
2534682138	2534682138	Schaalia	Bacteria	Actinobacteriota	Actinomycetia	Actinomycetales	Actinomycetaceae	Pauljensenia	Pauljensenia cardiffensis	NA	Yes	Host	GCA_000364865.1	PRJNA53007	SAMN00260255	888050	2188900	2035	61.49	1	NA	2.31	0.82	1.45	1.83006	1.26765	949	2.26044	0	NA	NA	NA	NA
2531839280	2531839280	Schaalia	Bacteria	Actinobacteriota	Actinomycetia	Actinomycetales	Actinomycetaceae	Pauljensenia	Pauljensenia georgiae	NA	Yes	Host, Human oral cavity	GCA_000277685.1	PRJNA78895	SAMN00792232	1125717	2477360	2423	69.84	1	NA	0.5	-0.41	4.19	5.48337	1.3368	962	2.22864	3	SRR413472	87.6668	2.28137e+06	3
649989903	649989903	Actinomyces	Bacteria	Actinobacteriota	Actinomycetia	Actinomycetales	Actinomycetaceae	Pauljensenia	Pauljensenia hongkongensis	NA	Yes	Host	GCA_000186685.1	PRJNA53009	SAMN00210764	888051	2733433	2579	70.64	1	3.03125	3.49	NA	NA	NA	NA	NA	NA	NA	NA	NA	NA	NA
2541047506	2541047506	Actinomyces	Bacteria	Actinobacteriota	Actinomycetia	Actinomycetales	Actinomycetaceae	Pauljensenia	Pauljensenia hongkongensis	NA	Yes	Biofilm	GCA_000466305.1	PRJNA173934	SAMN02436890	1227264	2712944	2745	70.77	1	3.03125	0.47	-0.35	3.97	11.1362	1.38042	991	2.14936	2	NA	NA	NA	NA
2751185834	2751185834	Pauljensenia	Bacteria	Actinobacteriota	Actinomycetia	Actinomycetales	Actinomycetaceae	Pauljensenia	Pauljensenia hongkongensis	NA	Yes	Host	GCA_001746855.1	PRJNA343394	SAMN05786934	178339	2141493	1882	70.44	1	NA	0.05	-0.29	3.76	7.4842	1.36993	765	2.01913	0	NA	NA	NA	NA
2751185835	2751185835	Actinomyces	Bacteria	Actinobacteriota	Actinomycetia	Actinomycetales	Actinomycetaceae	Pauljensenia	Pauljensenia marseillensis	NA	Yes		GCA_900120245.1	PRJEB17949	SAMEA4555081	1852377	1892549	1696	57.02	3	3.03125	1	0.9	1.36	2.29243	1.28475	885	2.29953	0	NA	NA	NA	NA
2634166153	2634166153-cluster	Schaalia	Bacteria	Actinobacteriota	Actinomycetia	Actinomycetales	Actinomycetaceae	Pauljensenia	Pauljensenia meyeri	NA	Yes		GCA_900105015.1	PRJNA303643	SAMN04489715	52773	2026407	1822	65.58	3	NA	0.66	0.23	2.36	3.98616	1.31597	883	2.30516	0	NA	NA	NA	NA
647000206	647000206	Schaalia	Bacteria	Actinobacteriota	Actinomycetia	Actinomycetales	Actinomycetaceae	Pauljensenia	Pauljensenia odontolytica_A	NA	Yes	Host, Human intestinal microflora, Human oral cavity	GCA_000163415.1	PRJNA38309	SAMN00008754	649742	2422895	2427	65.25	1	NA	1.44	NA	NA	NA	NA	NA	NA	NA	NA	NA	NA	NA
2537562196	2537562196	Actinomyces	Bacteria	Actinobacteriota	Actinomycetia	Actinomycetales	Actinomycetaceae	Pauljensenia	Pauljensenia odontolytica_B	NA	Yes		GCA_000282935.1	PRJNA78553	SAMN00828786	1105029	2267656	2010	65.51	1	3.03125	3.33	0.28	2.27	4.29877	1.27273	968	1.79104	0	SRR445475	91.5632	2.18428e+06	3
2690315914	2690315914	Schaalia	Bacteria	Actinobacteriota	Actinomycetia	Actinomycetales	Actinomycetaceae	Pauljensenia	Pauljensenia odontolytica_C	NA	Yes		GCA_001462375.1	PRJNA298751	SAMN04166493	1660	2336123	2040	65.94	1	NA	0.78	0.27	2.28	4.28011	1.30621	983	2.30392	1	NA	NA	NA	NA
2627853889	2627853889	Actinomyces	Bacteria	Actinobacteriota	Actinomycetia	Actinomycetales	Actinomycetaceae	Pauljensenia	Pauljensenia polynesiensis	NA	Yes		GCA_000820725.1	PRJEB1958	SAMEA2769926	1325934	2878449	2717	70.75	1	3.03125	3.57	NA	NA	4.58959	1.49672	1067	3.09165	1	NA	NA	NA	NA
2630968294	2630968294-cluster	Schaalia	Bacteria	Actinobacteriota	Actinomycetia	Actinomycetales	Actinomycetaceae	Pauljensenia	Pauljensenia radingae_A	NA	Yes		GCA_900106055.1	PRJNA303644	SAMN04489714	131110	2430193	2175	58.93	3	NA	2.9	-0.2	3.45	10.1819	1.41708	1019	2.75862	2	NA	NA	NA	NA
649989904	649989904	Actinomyces	Bacteria	Actinobacteriota	Actinomycetia	Actinomycetales	Actinomycetaceae	Pauljensenia	Pauljensenia sp000185285	NA	Yes	Host	GCA_000185285.1	PRJNA53011	SAMN00260256	888052	2348120	2124	66.34	1	3.03125	0.66	NA	NA	NA	NA	NA	NA	NA	NA	NA	NA	NA
2548876842	2548876842	Actinomyces	Bacteria	Actinobacteriota	Actinomycetia	Actinomycetales	Actinomycetaceae	Pauljensenia	Pauljensenia sp000308055	NA	Yes		GCA_000308055.1	PRJEA82081	SAMEA2272301	1118058	1864179	1669	56.03	1	3.03125	0.42	0.8	1.48	2.38045	1.2613	907	2.27681	0	NA	NA	NA	NA
2541047011	2541047011	Actinomyces	Bacteria	Actinobacteriota	Actinomycetia	Actinomycetales	Actinomycetaceae	Pauljensenia	Pauljensenia sp000411415	NA	Yes	Host	GCA_000411415.1	PRJNA169432	SAMN02596975	1203556	2428384	2068	65.08	5	3.03125	0.82	0.65	1.67	4.14738	1.29867	981	1.88588	0	NA	NA	NA	NA
2537561773	2537561773	Actinomyces	Bacteria	Actinobacteriota	Actinomycetia	Actinomycetales	Actinomycetaceae	Pauljensenia	Pauljensenia sp000466265	NA	Yes		GCA_000283035.1	PRJNA78555	SAMN00828781	1105030	2390495	2174	66.51	1	3.03125	90.25	0.11	2.63	4.38103	1.28646	960	1.97792	0	SRR445470	83.3445	2.39968e+06	3
2541048003	2541048003	Actinomyces	Bacteria	Actinobacteriota	Actinomycetia	Actinomycetales	Actinomycetaceae	Pauljensenia	Pauljensenia sp000466265	NA	Yes		GCA_000466265.1	PRJNA198883	SAMN02436818	1321775	2462190	2466	66.49	1	3.03125	37.47	0.2	2.43	4.47202	1.28557	963	1.78427	0	NA	NA	NA	NA
2600255107	2600255107	Actinomyces	Bacteria	Actinobacteriota	Actinomycetia	Actinomycetales	Actinomycetaceae	Pauljensenia	Pauljensenia sp000758755	NA	Yes	Host	GCA_000758755.1	PRJNA187458	SAMN02850923	1284680	2091011	2063	56.9	3	3.03125	0.53	0.82	1.45	2.55397	1.31015	906	1.9874	0	SRR1518455	111.605	1.80996e+06	3
2558860919	2558860919	Actinomyces	Bacteria	Actinobacteriota	Actinomycetia	Actinomycetales	Actinomycetaceae	Pauljensenia	Pauljensenia sp001072465	NA	Yes	Host, Human oral cavity	GCA_000565035.1	PRJNA165951	SAMN02344581	936549	2355047	2091	65.74	1	3.03125	2.68	0.29	2.24	3.78153	1.28921	982	2.00861	1	SRR965031	69.2715	2.91606e+06	3
2534682016	2534682016	Schaalia	Bacteria	Actinobacteriota	Actinomycetia	Actinomycetales	Actinomycetaceae	Pauljensenia	Pauljensenia turicensis	NA	Yes	Host, Human vaginal microflora	GCA_000296505.1	PRJNA52101	SAMN02463884	883077	1951528	1775	57.18	4	NA	4	1.36	0.95	2.58133	1.24377	923	2.25352	0	NA	NA	NA	NA
2523533527	2523533527	Schaalia	Bacteria	Actinobacteriota	Actinomycetia	Actinomycetales	Actinomycetaceae	Pauljensenia	Pauljensenia vaccimaxillae	NA	Yes	Bovine, Host	GCA_000420425.1	PRJNA185522	SAMN02441246	1120947	2338426	2102	57.56	4	NA	3.09	1.34	0.97	1.07145	1.4	1025	3.09229	0	SRR896339	121.853	2.46199e+06	4
645951824	645951824	Actinomyces	Bacteria	Actinobacteriota	Actinomycetia	Actinomycetales	Actinomycetaceae	Peptidiphaga	Peptidiphaga gingivicola	NA	Yes	Host, Human intestinal microflora, Human oral cavity	GCA_000162895.1	PRJNA38311	SAMN00008757	649743	2518918	2644	64.4	1	3.03125	19.82	NA	NA	NA	NA	NA	NA	NA	NA	NA	NA	NA
2744054831	2744054831	Peptidiphaga	Bacteria	Actinobacteriota	Actinomycetia	Actinomycetales	Actinomycetaceae	Peptidiphaga	Peptidiphaga gingivicola	NA	Yes		GCA_001652275.1	PRJNA317166	SAMN04600420	1823756	2524828	2121	64.42	3	NA	1.04	-0.11	3.2	5.44229	1.33544	951	2.16879	0	SRR3336272	72.7027	2.75093e+06	7
2541047092	2541047092	Actinobaculum	Bacteria	Actinobacteriota	Actinomycetia	Actinomycetales	Actinomycetaceae	Peptidiphaga	Peptidiphaga sp000466165	NA	Yes	Biofilm, Host, Human oral cavity	GCA_000466165.1	PRJNA173932	SAMN02436889	1227261	2357424	2368	67.72	1	NA	2.2	0.1	2.65	10.4474	1.36763	933	1.9848	0	NA	NA	NA	NA
2724679041	2724679041-cluster	Trueperella	Bacteria	Actinobacteriota	Actinomycetia	Actinomycetales	Actinomycetaceae	Trueperella	Trueperella bernardiae	NA	Yes		GCA_001469025.1	PRJNA299323	SAMN04196844	59561	2028874	1833	65.44	1	2.8	6.49	-0.46	4.4	5.14249	1.27964	987	2.29133	0	NA	NA	NA	NA
2568526326	2568526326	Trueperella	Bacteria	Actinobacteriota	Actinomycetia	Actinomycetales	Actinomycetaceae	Trueperella	Trueperella pyogenes	NA	Yes		GCA_000599565.1	PRJNA234486	SAMN02951934	1448141	2216617	2079	59.85	1	2.8	3.08	0.33	2.16	2.95957	1.39179	975	2.9341	0	NA	NA	NA	NA
2576861448	2576861448	Trueperella	Bacteria	Actinobacteriota	Actinomycetia	Actinomycetales	Actinomycetaceae	Trueperella	Trueperella pyogenes	NA	Yes	Bovine intestinal microflora, Bovine respiratory tract, Bovine urogenital tract	GCA_000612055.1	PRJNA241373		1661	2338390	2037	59.5	2	2.8	1.08	0.41	2.03	2.12957	1.41123	997	2.84732	2	NA	NA	NA	NA
2524614732	2524614732	Varibaculum	Bacteria	Actinobacteriota	Actinomycetia	Actinomycetales	Actinomycetaceae	Varibaculum	Varibaculum cambriense	NA	Yes	Host, Human	GCA_000420065.1	PRJNA182444	SAMN02440916	1123488	2022936	1778	53.43	2	NA	4.16	-0.38	4.11	5.86342	1.26866	938	2.08099	1	SRR892452	142.692	2.10243e+06	2
2617271076	2617271076	Varibaculum	Bacteria	Actinobacteriota	Actinomycetia	Actinomycetales	Actinomycetaceae	Varibaculum	Varibaculum cambriense_A	NA	Yes		GCA_000508625.1	PRJNA221497		1403948	2280313	2110	52.76	2	NA	3.18	-0.39	4.13	5.8275	1.34084	933	2.27488	2	NA	NA	NA	NA
2524023166	2524023166	Winkia	Bacteria	Actinobacteriota	Actinomycetia	Actinomycetales	Actinomycetaceae	Winkia	Winkia neuii	NA	Yes	Host, Human	GCA_000420405.1	PRJNA185520	SAMN02441245	1120945	2270293	2068	56.18	4	NA	0.82	0.97	1.29	2.28091	1.37952	996	2.70793	1	SRR896315	117.727	2.54827e+06	4
2534682015	2534682015	Winkia	Bacteria	Actinobacteriota	Actinomycetia	Actinomycetales	Actinomycetaceae	Winkia	Winkia sp002849225	NA	Yes	Host, Human vaginal microflora	GCA_000296485.1	PRJNA52975	SAMN02463915	888439	2136781	1991	56.63	2	NA	0.8	1.29	1.01	1.77089	1.33299	979	2.61175	1	NA	NA	NA	NA
2643221679	2643221679	Angustibacter	Bacteria	Actinobacteriota	Actinomycetia	Actinomycetales	Angustibacteraceae	Angustibacter	Angustibacter sp001426435	NA	Yes		GCA_001426435.1	PRJNA297942	SAMN04155808	1736539	3839507	3705	72.53	1	NA	1.16	NA	NA	3.87582	1.70021	1411	2.861	0	NA	NA	NA	NA
643692008	643692008	Beutenbergia	Bacteria	Actinobacteriota	Actinomycetia	Actinomycetales	Beutenbergiaceae	Beutenbergia	Beutenbergia cavernae	NA	Yes	Cave, Soil	GCA_000023105	PRJNA20827	SAMN02598436	471853	4669183	4278	73.12	2	2	3.6	NA	NA	7.31351	1.62382	529	4.69846	0	NA	NA	NA	NA
2634166281	2634166281	Ruania	Bacteria	Actinobacteriota	Actinomycetia	Actinomycetales	Beutenbergiaceae	Haloactinobacterium	Haloactinobacterium album	NA	Yes	Aquatic, Fresh water, Soil	GCA_900105765.1	PRJNA303708	SAMN04488554	648782	4830506	4369	68.61	2	2	86.29	-0.76	5.91	5.32614	2.18348	1368	5.24147	0	NA	NA	NA	NA
2524614511	2524614511	Ruania	Bacteria	Actinobacteriota	Actinomycetia	Actinomycetales	Beutenbergiaceae	Ruania	Ruania albidiflava	NA	Yes	Soil	GCA_000421225.1	PRJNA195805	SAMN02440902	1123065	4174923	3891	70.05	3	2	1.88	NA	NA	6.38586	1.89038	1341	3.98355	0	SRR896465	79.5853	3.76954e+06	4
2627853598	2627853598	Serinibacter	Bacteria	Actinobacteriota	Actinomycetia	Actinomycetales	Beutenbergiaceae	Serinibacter	Serinibacter salmoneus	NA	Yes	Host		PRJNA303854	SAMN04490343	556530	3268715	2968	71.2	3	NA	88.81	-0.22	3.52	5.07887	1.55145	1244	2.83019	2	NA	NA	NA	NA
2519103191	2519103191	Alloscardovia	Bacteria	Actinobacteriota	Actinomycetia	Actinomycetales	Bifidobacteriaceae	Alloscardovia	Alloscardovia criceti	NA	Yes	Host	GCA_000376885.1	PRJNA178477	SAMN02441737	1122228	1884654	1593	50.06	4	NA	8.73	1.39	0.94	0.577989	1.32593	810	3.01318	0	SRR892164	153.673	1.92617e+06	3
2523533599	2523533599	Alloscardovia	Bacteria	Actinobacteriota	Actinomycetia	Actinomycetales	Bifidobacteriaceae	Alloscardovia	Alloscardovia omnicolens	NA	Yes	Host, Human	GCA_000420505.1	PRJNA185547	SAMN02441248	1120979	1847146	1627	46.65	2	NA	3.07	1.95	0.63	0.527002	1.28944	805	2.82729	0	SRR896282	156.839	1.91279e+06	3
2645727657	2645727657	Bifidobacterium	Bacteria	Actinobacteriota	Actinomycetia	Actinomycetales	Bifidobacteriaceae	Bifidobacterium	Bifidobacterium actinocoloniiforme	NA	Yes		GCA_001263395.1	PRJNA286033	SAMN02442035	1437605	1830060	1542	62.71	2	3.37736	0	-0.1	3.17	8.56503	1.32275	756	2.91829	2	NA	NA	NA	NA
2597490242	2597490242	Bifidobacterium	Bacteria	Actinobacteriota	Actinomycetia	Actinomycetales	Bifidobacteriaceae	Bifidobacterium	Bifidobacterium adolescentis	NA	Yes		GCA_000741415.1	PRJNA239866	SAMN02673454	1437612	2304613	1970	59.38	2	3.37736	1.17	0.72	1.57	1.63256	1.38365	881	2.58883	2	NA	NA	NA	NA
2597490324	2597490324	Bifidobacterium	Bacteria	Actinobacteriota	Actinomycetia	Actinomycetales	Bifidobacteriaceae	Bifidobacterium	Bifidobacterium adolescentis	NA	Yes	Cattle, Gastrointestinal tract, Human, Milk	GCA_000737885.1	PRJNA240293	SAMN02673695	1680	2203222	1817	59.3	4	3.37736	0.44	0.77	1.51	1.87231	1.36782	870	2.69675	2	NA	NA	NA	NA
2630968778	2630968778	Bifidobacterium	Bacteria	Actinobacteriota	Actinomycetia	Actinomycetales	Bifidobacteriaceae	Bifidobacterium	Bifidobacterium adolescentis	NA	Yes		GCA_000829865.1	PRJNA261982	SAMN03076346	1680	2263462	2093	59.57	3	3.37736	0.57	0.68	1.62	1.86214	1.38235	816	2.24558	2	NA	NA	NA	NA
2636415758	2636415758	Bifidobacterium	Bacteria	Actinobacteriota	Actinomycetia	Actinomycetales	Bifidobacteriaceae	Bifidobacterium	Bifidobacterium adolescentis	NA	Yes		GCA_001010915.1	PRJNA280952	SAMN03468113	1680	2315664	2009	59.35	3	3.37736	0.3	0.76	1.52	1.80532	1.38691	871	2.63813	3	NA	NA	NA	NA
2671180988	2671180988	Bifidobacterium	Bacteria	Actinobacteriota	Actinomycetia	Actinomycetales	Bifidobacteriaceae	Bifidobacterium	Bifidobacterium adolescentis	NA	Yes		GCA_000771705.1	PRJNA237576	SAMN02442044	1437612	2287081	1960	59.38	1	3.37736	0.1	0.74	1.55	1.68508	1.38523	880	2.60204	2	NA	NA	NA	NA
2562617143	2562617143	Bifidobacterium	Bacteria	Actinobacteriota	Actinomycetia	Actinomycetales	Bifidobacteriaceae	Bifidobacterium	Bifidobacterium angulatum	NA	Yes	Feces, Gastrointestinal tract, Host, Human fecal, Human intestinal microflora	GCA_000156635.1	PRJNA29261	SAMN00008777	518635	2007108	1810	59.42	1	3.37736	0.28	0.54	1.81	2.62131	1.3369	840	2.59669	0	NA	NA	NA	NA
2600254972	2600254972-cluster	Bifidobacterium	Bacteria	Actinobacteriota	Actinomycetia	Actinomycetales	Bifidobacteriaceae	Bifidobacterium	Bifidobacterium angulatum	NA	Yes		GCA_000741065.1	PRJNA239835	SAMN02673423	1683	2003806	1614	59.41	1	3.37736	0.06	0.36	2.11	2.78265	1.3401	838	2.85006	0	NA	NA	NA	NA
2814123073	2645727667	Bifidobacterium	Bacteria	Actinobacteriota	Actinomycetia	Actinomycetales	Bifidobacteriaceae	Bifidobacterium	Bifidobacterium angulatum	NA	Yes		GCA_000966445.2	PRJNA278963	SAMN03435124	1683	2064639	1689	59.3	4	3.37736	0.12	0.53	1.84	2.50459	1.35349	860	2.96033	0	NA	NA	NA	NA
651053004	651053004	Bifidobacterium	Bacteria	Actinobacteriota	Actinomycetia	Actinomycetales	Bifidobacteriaceae	Bifidobacterium	Bifidobacterium animalis	NA	Yes	Host, Human intestinal microflora	GCA_000220885.1	PRJNA67865		1042403	1943113	1724	60.49	4	3.37736	0.06	NA	NA	NA	NA	NA	NA	NA	NA	NA	NA	NA
2511231214	2511231214	Bifidobacterium	Bacteria	Actinobacteriota	Actinomycetia	Actinomycetales	Bifidobacteriaceae	Bifidobacterium	Bifidobacterium animalis	NA	Yes		GCA_000224965	PRJNA71815		1075106	1943990	1613	60.49	4	3.37736	0.06	0.32	2.19	2.93239	1.32403	824	2.54185	0	NA	NA	NA	NA
2513237236	2513237236	Bifidobacterium	Bacteria	Actinobacteriota	Actinomycetia	Actinomycetales	Bifidobacteriaceae	Bifidobacterium	Bifidobacterium animalis	NA	Yes	Feces, Gastrointestinal tract, Host, Human vaginal microflora	GCA_000260715.1	PRJNA41423		703613	1932693	1597	60.47	4	3.37736	0.13	0.42	2	2.29429	1.29902	816	2.31684	0	NA	NA	NA	NA
2518645551	2518645551-cluster	Bifidobacterium	Bacteria	Actinobacteriota	Actinomycetia	Actinomycetales	Bifidobacteriaceae	Bifidobacterium	Bifidobacterium animalis	NA	Yes		GCA_000277325.1	PRJNA156973	SAMN02603214	1168290	1938595	1625	60.48	4	3.37736	0.06	0.28	2.26	2.52477	1.30694	821	2.4	0	NA	NA	NA	NA
2531839190	2531839190-cluster	Bifidobacterium	Bacteria	Actinobacteriota	Actinomycetia	Actinomycetales	Bifidobacteriaceae	Bifidobacterium	Bifidobacterium animalis	NA	Yes	Host, Human vaginal microflora	GCA_000240765.1	PRJNA59607	SAMN00764905	911598	1932387	1628	60.49	2	3.37736	0.06	0.31	2.21	2.51765	1.31592	823	2.457	0	NA	NA	NA	NA
2554235433	2554235433	Bifidobacterium	Bacteria	Actinobacteriota	Actinomycetia	Actinomycetales	Bifidobacteriaceae	Bifidobacterium	Bifidobacterium animalis	NA	Yes		GCA_000414215.1	PRJNA186412	SAMN02604238	1281781	1938606	1582	60.48	4	3.37736	0.06	0.33	2.18	2.91498	1.31961	826	2.59166	0	NA	NA	NA	NA
2597490250	2597490250	Bifidobacterium	Bacteria	Actinobacteriota	Actinomycetia	Actinomycetales	Bifidobacteriaceae	Bifidobacterium	Bifidobacterium animalis	NA	Yes		GCA_000741485.1	PRJNA239836	SAMN02673424	302912	1915007	1599	60.47	1	3.37736	0	0.44	1.97	2.47066	1.29325	815	2.31395	0	NA	NA	NA	NA
2636415739	2636415739	Bifidobacterium	Bacteria	Actinobacteriota	Actinomycetia	Actinomycetales	Bifidobacteriaceae	Bifidobacterium	Bifidobacterium animalis	NA	Yes		GCA_001263945.1	PRJNA215971	SAMN03978806	1365955	2176037	1890	60.08	1	3.37736	0.37	0.55	1.8	2.28263	1.33414	826	2.27513	1	NA	NA	NA	NA
2636415769	2636415769	Bifidobacterium	Bacteria	Actinobacteriota	Actinomycetia	Actinomycetales	Bifidobacteriaceae	Bifidobacterium	Bifidobacterium animalis	NA	Yes		GCA_001263865.1	PRJNA215970	SAMN03978809	1365956	2133776	1859	60.2	1	3.37736	1.56	0.5	1.88	2.37305	1.33134	836	2.20549	1	NA	NA	NA	NA
2636415789	2636415789-cluster	Bifidobacterium	Bacteria	Actinobacteriota	Actinomycetia	Actinomycetales	Bifidobacteriaceae	Bifidobacterium	Bifidobacterium animalis	NA	Yes		GCA_001263835.1	PRJNA215972	SAMN03978810	1365957	1909917	1603	60.47	1	3.37736	0	0.44	1.98	2.56913	1.29621	817	2.30817	0	NA	NA	NA	NA
2639762723	2639762723	Bifidobacterium	Bacteria	Actinobacteriota	Actinomycetia	Actinomycetales	Bifidobacteriaceae	Bifidobacterium	Bifidobacterium animalis	NA	Yes		GCA_001264055.1	PRJNA215973	SAMN03978812	1365959	1990162	1663	60.08	1	3.37736	0.3	0.59	1.75	2.54731	1.33455	819	2.52556	0	NA	NA	NA	NA
2721755707	2721755707	Bifidobacterium	Bacteria	Actinobacteriota	Actinomycetia	Actinomycetales	Bifidobacteriaceae	Bifidobacterium	Bifidobacterium animalis	NA	Yes		GCA_001688645.1	PRJNA317592	SAMN04621611	302912	1800480	1520	60.14	3	3.37736	0.53	0.63	1.68	2.46075	1.29513	759	2.56579	0	NA	NA	NA	NA
2526164523	2526164523	Bifidobacterium	Bacteria	Actinobacteriota	Actinomycetia	Actinomycetales	Bifidobacteriaceae	Bifidobacterium	Bifidobacterium anseris	NA	Yes		GCA_000424225.1	PRJNA185699	SAMN02441493	1280675	2190080	1802	64.18	1	3.37736	2.89	-0.4	4.17	5.4816	1.32907	860	2.7192	0	SRR1797536	147.43	2.03487e+06	8
2513237174	2513237174	Bifidobacterium	Bacteria	Actinobacteriota	Actinomycetia	Actinomycetales	Bifidobacteriaceae	Bifidobacterium	Bifidobacterium asteroides	NA	Yes	Hindgut, Host				1684	2140564	1747	60.01	1	3.37736	0.11	0.48	1.92	7.31825	1.41274	848	3.54894	0	NA	NA	NA	NA
2519899775	2519899775	Bifidobacterium	Bacteria	Actinobacteriota	Actinomycetia	Actinomycetales	Bifidobacteriaceae	Bifidobacterium	Bifidobacterium asteroides	NA	Yes	Host	GCA_000304215.1	PRJNA83029	SAMN02604114	1147128	2167304	1708	60.05	2	3.37736	15.34	0.47	1.93	7.11287	1.42385	847	3.57143	0	NA	NA	NA	NA
2630968953	2630968953	Bifidobacterium	Bacteria	Actinobacteriota	Actinomycetia	Actinomycetales	Bifidobacteriaceae	Bifidobacterium	Bifidobacterium asteroides_B	NA	Yes		GCA_000967185.1	PRJNA257133	SAMN03269133	1684	2087605	1678	60.65	1	3.37736	1.67	0.8	1.47	7.15386	1.40116	860	3.21812	0	NA	NA	NA	NA
2651869778	2651869778	Bifidobacterium	Bacteria	Actinobacteriota	Actinomycetia	Actinomycetales	Bifidobacteriaceae	Bifidobacterium	Bifidobacterium asteroides_E	NA	Yes		GCA_000970835.1	PRJNA257136	SAMN03271968	1684	2232169	1803	59.58	1	3.37736	1.33	0.74	1.54	4.74815	1.47766	873	3.43871	0	NA	NA	NA	NA
2597490240	2597490240	Bifidobacterium	Bacteria	Actinobacteriota	Actinomycetia	Actinomycetales	Bifidobacteriaceae	Bifidobacterium	Bifidobacterium biavatii	NA	Yes		GCA_000741165.1	PRJNA239837	SAMN02673425	1437608	3252147	2658	63.1	3	3.37736	4.1	0.41	2.03	1.436	1.62204	971	3.83747	4	NA	NA	NA	NA
643886040	643886040	Bifidobacterium	Bacteria	Actinobacteriota	Actinomycetia	Actinomycetales	Bifidobacteriaceae	Bifidobacterium	Bifidobacterium bifidum	NA	Yes	Feces, Gastrointestinal tract, Host, Human fecal, Human intestinal microflora	GCA_000155395.1	PRJNA30055	SAMN02463676	398513	2186140	1889	62.82	1	3.37736	2.17	NA	NA	NA	NA	NA	NA	NA	NA	NA	NA	NA
649633015	649633015	Bifidobacterium	Bacteria	Actinobacteriota	Actinomycetia	Actinomycetales	Bifidobacteriaceae	Bifidobacterium	Bifidobacterium bifidum	NA	Yes	Feces, Gastrointestinal tract, Host, Intestinal tract	GCA_000165905.1	PRJNA42863		702459	2214656	1767	62.67	3	3.37736	1.41	NA	NA	NA	NA	NA	NA	NA	NA	NA	NA	NA
2513237170	2513237170	Bifidobacterium	Bacteria	Actinobacteriota	Actinomycetia	Actinomycetales	Bifidobacteriaceae	Bifidobacterium	Bifidobacterium bifidum	NA	Yes	Human intestinal microflora				1681	2237461	1894	62.73	1	3.37736	0	0.05	2.77	4.73594	1.27778	864	3.0095	1	NA	NA	NA	NA
2519899591	2519899591	Bifidobacterium	Bacteria	Actinobacteriota	Actinomycetia	Actinomycetales	Bifidobacteriaceae	Bifidobacterium	Bifidobacterium bifidum	NA	Yes		GCA_000300215.1	PRJNA170147	SAMN02470078	1207543	2138334	2219	62.67	1	3.37736	0.63	0.15	2.54	3.72617	1.25736	781	2.38846	0	NA	NA	NA	NA
2526164719	2526164719	Bifidobacterium	Bacteria	Actinobacteriota	Actinomycetia	Actinomycetales	Bifidobacteriaceae	Bifidobacterium	Bifidobacterium bifidum	NA	Yes	Feces, Gastrointestinal tract, Host, Intestinal tract	GCA_000265095.1	PRJNA21077		484020	2223664	1896	62.65	3	3.37736	1.27	0.26	2.31	3.69227	1.2765	868	2.90084	2	NA	NA	NA	NA
2537561799	2537561799	Bifidobacterium	Bacteria	Actinobacteriota	Actinomycetia	Actinomycetales	Bifidobacteriaceae	Bifidobacterium	Bifidobacterium bifidum	NA	Yes		GCA_000299595.1	PRJNA170146	SAMN02470080	1207542	2283145	1966	62.57	1	3.37736	0.56	-0.09	3.14	3.73286	1.26552	870	2.54323	1	NA	NA	NA	NA
2541047090	2541047090	Bifidobacterium	Bacteria	Actinobacteriota	Actinomycetia	Actinomycetales	Bifidobacteriaceae	Bifidobacterium	Bifidobacterium bifidum	NA	Yes	Feces, Gastrointestinal tract, Host, Human fecal, Human intestinal microflora	GCA_000466525.1	PRJNA28655	SAMN02436821	500634	2198551	2165	62.68	1	3.37736	0.37	0.17	2.48	4.08172	1.28555	865	2.58661	0	NA	NA	NA	NA
2597490229	2597490229-cluster	Bifidobacterium	Bacteria	Actinobacteriota	Actinomycetia	Actinomycetales	Bifidobacteriaceae	Bifidobacterium	Bifidobacterium bifidum	NA	Yes		GCA_000741085.1	PRJNA239838	SAMN02673426	1681	2208468	1869	62.67	2	3.37736	0.05	0.1	2.65	4.41226	1.28273	863	2.88925	1	NA	NA	NA	NA
2654588208	2654588208-cluster	Bifidobacterium	Bacteria	Actinobacteriota	Actinomycetia	Actinomycetales	Bifidobacteriaceae	Bifidobacterium	Bifidobacterium bifidum	NA	Yes		GCA_900112465.1	PRJNA323068	SAMN05216254	1681	2150296	1849	62.8	3	3.37736	0.16	0.24	2.34	3.37926	1.28571	875	3.02866	0	SRR4228338	136.305	2.21562e+06	5
2660238393	2660238393	Bifidobacterium	Bacteria	Actinobacteriota	Actinomycetia	Actinomycetales	Bifidobacteriaceae	Bifidobacterium	Bifidobacterium bifidum	NA	Yes		GCA_001020255.1	PRJNA263318	SAMN03097399	1681	2191816	1877	62.75	2	3.37736	0.27	0.22	2.39	3.80866	1.27835	873	3.03676	1	NA	NA	NA	NA
2747842551	2747842551	Bifidobacterium	Bacteria	Actinobacteriota	Actinomycetia	Actinomycetales	Bifidobacteriaceae	Bifidobacterium	Bifidobacterium bifidum	NA	Yes		GCA_001281345.1	PRJNA270902	SAMN03271680	1681	2210370	1847	62.65	3	3.37736	0.11	0.12	2.6	4.50471	1.27861	865	3.03194	0	NA	NA	NA	NA
2597490239	2597490239-cluster	Bifidobacterium	Bacteria	Actinobacteriota	Actinomycetia	Actinomycetales	Bifidobacteriaceae	Bifidobacterium	Bifidobacterium bohemicum	NA	Yes		GCA_000741525.1	PRJNA239839	SAMN02673427	1437606	2052470	1687	57.46	1	3.37736	7.29	0.41	2.03	4.8728	1.28788	792	2.72673	0	NA	NA	NA	NA
2600255079	2600255079-cluster	Bifidobacterium	Bacteria	Actinobacteriota	Actinomycetia	Actinomycetales	Bifidobacteriaceae	Bifidobacterium	Bifidobacterium bombi	NA	Yes	Bumblebee	GCA_000737845.1	PRJNA206551	SAMN02952076	1341695	1895239	1570	56.08	1	3.37736	3.06	-0.19	3.42	8.25731	1.27941	748	2.67516	1	NA	NA	NA	NA
2558860116	2558860116	Bifidobacterium	Bacteria	Actinobacteriota	Actinomycetia	Actinomycetales	Bifidobacteriaceae	Bifidobacterium	Bifidobacterium boum	NA	Yes	Rumen	GCA_000687615.1	PRJNA223490	SAMN02743876	1410645	2161188	1782	59.29	2	3.37736	4.55	0.48	1.92	3.99209	1.32306	876	2.58137	1	SRR3501414	143.334	2.09301e+06	5
2600254979	2600254979-cluster	Bifidobacterium	Bacteria	Actinobacteriota	Actinomycetia	Actinomycetales	Bifidobacteriaceae	Bifidobacterium	Bifidobacterium boum	NA	Yes		GCA_000741535.1	PRJNA239840	SAMN02673428	78343	2171356	1780	59.31	1	3.37736	0.11	0.47	1.92	4.00393	1.32725	877	2.58427	1	NA	NA	NA	NA
651053005	651053005	Bifidobacterium	Bacteria	Actinobacteriota	Actinomycetia	Actinomycetales	Bifidobacteriaceae	Bifidobacterium	Bifidobacterium breve	NA	Yes	Host, Human vaginal microflora	GCA_000213865.1	PRJNA51077	SAMN00100758	866777	2327492	1890	58.73	3	3.37736	1.11	NA	NA	NA	NA	NA	NA	NA	NA	NA	NA	NA
651053006	651053006	Bifidobacterium	Bacteria	Actinobacteriota	Actinomycetia	Actinomycetales	Bifidobacteriaceae	Bifidobacterium	Bifidobacterium breve	NA	Yes	Host, Intestinal tract	GCA_000220135.1	PRJNA13487		326426	2422684	1914	58.73	2	3.37736	1.25	NA	NA	NA	NA	NA	NA	NA	NA	NA	NA	NA
2513237167	2513237167	Bifidobacterium	Bacteria	Actinobacteriota	Actinomycetia	Actinomycetales	Bifidobacteriaceae	Bifidobacterium	Bifidobacterium breve	NA	Yes	Human intestinal microflora		PRJNA550109	SAMN12108292	1685	2331551	2039	58.67	1	3.37736	0.15	1.23	1.06	2.40378	1.45373	897	3.53114	0	NA	NA	NA	NA
2513237173	2513237173	Bifidobacterium	Bacteria	Actinobacteriota	Actinomycetia	Actinomycetales	Bifidobacteriaceae	Bifidobacterium	Bifidobacterium breve	NA	Yes	Human intestinal microflora				1385940	2343192	2087	58.61	1	3.37736	0.62	0.59	1.75	5.247	1.44407	894	3.3541	1	NA	NA	NA	NA
2541047014	2541047014	Bifidobacterium	Bacteria	Actinobacteriota	Actinomycetia	Actinomycetales	Bifidobacteriaceae	Bifidobacterium	Bifidobacterium breve	NA	Yes	Host	GCA_000411435.1	PRJNA169434	SAMN02596976	1203540	2502557	2199	59.1	2	3.37736	0.77	1.3	1	1.6397	1.4606	901	3.36517	1	NA	NA	NA	NA
2541047574	2541047574-cluster	Bifidobacterium	Bacteria	Actinobacteriota	Actinomycetia	Actinomycetales	Bifidobacteriaceae	Bifidobacterium	Bifidobacterium breve	NA	Yes		GCA_000466545.1	PRJNA181327	SAMN02436887	1261072	2366917	2336	58.6	1	3.37736	1.28	1.3	1	2.40558	1.45129	893	3.08219	1	NA	NA	NA	NA
2547132112	2547132112	Bifidobacterium	Bacteria	Actinobacteriota	Actinomycetia	Actinomycetales	Bifidobacteriaceae	Bifidobacterium	Bifidobacterium breve	NA	Yes	Host	GCA_000226175	PRJNA71589	SAMN02471030	1074482	2386233	2142	58.61	1	3.37736	1.03	1.26	1.03	2.33737	1.45465	893	3.36134	2	NA	NA	NA	NA
2565956583	2565956583	Bifidobacterium	Bacteria	Actinobacteriota	Actinomycetia	Actinomycetales	Bifidobacteriaceae	Bifidobacterium	Bifidobacterium breve	NA	Yes		GCA_000569035.1	PRJNA214954	SAMN03081481	1385941	2315904	1892	58.71	2	3.37736	0.37	1.25	1.04	1.67935	1.44345	893	3.8055	0	NA	NA	NA	NA
2565956584	2565956584-cluster	Bifidobacterium	Bacteria	Actinobacteriota	Actinomycetia	Actinomycetales	Bifidobacteriaceae	Bifidobacterium	Bifidobacterium breve	NA	Yes		GCA_000568975.1	PRJNA214950	SAMN03081479	1385939	2288919	1828	58.65	2	3.37736	0.82	1.36	0.96	1.68316	1.43182	880	3.66521	0	NA	NA	NA	NA
2565956585	2565956585	Bifidobacterium	Bacteria	Actinobacteriota	Actinomycetia	Actinomycetales	Bifidobacteriaceae	Bifidobacterium	Bifidobacterium breve	NA	Yes		GCA_000569055.1	PRJNA214955	SAMN03081482	1385942	2331707	1879	58.73	2	3.37736	0.32	1.35	0.96	1.8546	1.44972	885	3.88505	1	NA	NA	NA	NA
2565956586	2565956586	Bifidobacterium	Bacteria	Actinobacteriota	Actinomycetia	Actinomycetales	Bifidobacteriaceae	Bifidobacterium	Bifidobacterium breve	NA	Yes		GCA_000568955.1	PRJNA214949	SAMN03081478	1385938	2244624	1821	58.87	2	3.37736	0.11	1.35	0.97	1.62235	1.42517	882	3.56947	0	NA	NA	NA	NA
2568526430	2568526430	Bifidobacterium	Bacteria	Actinobacteriota	Actinomycetia	Actinomycetales	Bifidobacteriaceae	Bifidobacterium	Bifidobacterium breve	NA	Yes		GCA_000568895.1	PRJNA214961	SAMN02951890	1385943	2240722	1781	58.85	1	3.37736	0	1.32	0.98	1.66003	1.41102	871	3.59349	0	NA	NA	NA	NA
2576861761	2576861761	Bifidobacterium	Bacteria	Actinobacteriota	Actinomycetia	Actinomycetales	Bifidobacteriaceae	Bifidobacterium	Bifidobacterium breve	NA	Yes		GCA_000568875.1	PRJNA214962	SAMN02951889	1385944	2265654	1792	58.57	1	3.37736	0.17	1.33	0.98	1.79757	1.42215	867	3.62723	0	NA	NA	NA	NA
2588253744	2588253744	Bifidobacterium	Bacteria	Actinobacteriota	Actinomycetia	Actinomycetales	Bifidobacteriaceae	Bifidobacterium	Bifidobacterium breve	NA	Yes	Human intestinal microflora	GCA_000569015.1	PRJNA214951		1385940	2359009	1976	58.65	2	3.37736	0.51	0.57	1.77	5.14649	1.4519	894	3.4413	1	NA	NA	NA	NA
2597490264	2597490264-cluster	Bifidobacterium	Bacteria	Actinobacteriota	Actinomycetia	Actinomycetales	Bifidobacteriaceae	Bifidobacterium	Bifidobacterium breve	NA	Yes		GCA_000741125.1	PRJNA239841	SAMN02673429	1685	2263780	2000	58.88	2	3.37736	0.1	1.33	0.98	1.86173	1.41975	891	3.35	1	NA	NA	NA	NA
2634166389	2634166389	Bifidobacterium	Bacteria	Actinobacteriota	Actinomycetia	Actinomycetales	Bifidobacteriaceae	Bifidobacterium	Bifidobacterium breve	NA	Yes		GCA_001264155.1	PRJNA215984	SAMN03978800	1365968	2206390	1902	58.7	1	3.37736	0.11	1.25	1.04	2.17013	1.41516	884	3.41746	0	NA	NA	NA	NA
2634166421	2634166421	Bifidobacterium	Bacteria	Actinobacteriota	Actinomycetia	Actinomycetales	Bifidobacteriaceae	Bifidobacterium	Bifidobacterium breve	NA	Yes		GCA_001263845.1	PRJNA215979	SAMN03978797	1365962	2233807	1934	58.65	3	3.37736	0.26	1.31	0.99	1.92916	1.42455	888	3.67115	0	NA	NA	NA	NA
2636415613	2636415613	Bifidobacterium	Bacteria	Actinobacteriota	Actinomycetia	Actinomycetales	Bifidobacteriaceae	Bifidobacterium	Bifidobacterium breve	NA	Yes		GCA_001264045.1	PRJNA215976	SAMN03978796	1365960	2436344	2145	58.92	1	3.37736	0.42	1.31	0.99	1.916	1.4342	889	3.40326	1	NA	NA	NA	NA
2636415902	2636415902	Bifidobacterium	Bacteria	Actinobacteriota	Actinomycetia	Actinomycetales	Bifidobacteriaceae	Bifidobacterium	Bifidobacterium breve	NA	Yes		GCA_001264095.1	PRJNA215978	SAMN03978802	1365963	2327206	2049	58.95	2	3.37736	0.1	1.15	1.12	2.59181	1.44183	894	3.3675	1	NA	NA	NA	NA
2639762843	2639762843	Bifidobacterium	Bacteria	Actinobacteriota	Actinomycetia	Actinomycetales	Bifidobacteriaceae	Bifidobacterium	Bifidobacterium breve	NA	Yes		GCA_001189355.1	PRJNA287203	SAMN03777307	1685	2426720	2135	58.72	3	3.37736	0.33	1.26	1.03	2.11915	1.46851	905	3.4192	1	NA	NA	NA	NA
2639763079	2639763079	Bifidobacterium	Bacteria	Actinobacteriota	Actinomycetia	Actinomycetales	Bifidobacteriaceae	Bifidobacterium	Bifidobacterium breve	NA	Yes		GCA_001264035.1	PRJNA215975	SAMN03978801	1365961	2286838	2007	58.85	2	3.37736	0.1	1.24	1.05	2.18987	1.42729	894	3.18884	1	NA	NA	NA	NA
2639763164	2639763164	Bifidobacterium	Bacteria	Actinobacteriota	Actinomycetia	Actinomycetales	Bifidobacteriaceae	Bifidobacterium	Bifidobacterium breve	NA	Yes		GCA_001263935.1	PRJNA215983	SAMN03978805	1365969	2324012	2062	58.98	3	3.37736	0.19	1.35	0.97	1.67846	1.41884	881	3.29777	2	NA	NA	NA	NA
2645727643	2645727643	Bifidobacterium	Bacteria	Actinobacteriota	Actinomycetia	Actinomycetales	Bifidobacteriaceae	Bifidobacterium	Bifidobacterium breve	NA	Yes		GCA_001263915.1	PRJNA215982	SAMN03978799	1365965	2480222	2222	58.91	2	3.37736	0.09	1.33	0.98	1.8278	1.44855	894	3.33033	2	NA	NA	NA	NA
2645728090	2645728090	Bifidobacterium	Bacteria	Actinobacteriota	Actinomycetia	Actinomycetales	Bifidobacteriaceae	Bifidobacterium	Bifidobacterium breve	NA	Yes		GCA_001264105.1	PRJNA215981	SAMN03978803	1365966	2373106	2053	58.59	1	3.37736	0.1	1.44	0.9	2.00775	1.42746	903	3.45835	1	NA	NA	NA	NA
2648501748	2648501748	unclassified	Bacteria	Actinobacteriota	Actinomycetia	Actinomycetales	Bifidobacteriaceae	Bifidobacterium	Bifidobacterium breve	NA	Yes	Human fecal, Human intestinal microflora	GCA_001305215.1	PRJDB4138	SAMD00036520	1697798	2303110	2639	58.9	1	NA	0.3	1.03	1.23	3.76994	1.3206	733	2.1978	0	NA	NA	NA	NA
2651870312	2651870312	Bifidobacterium	Bacteria	Actinobacteriota	Actinomycetia	Actinomycetales	Bifidobacteriaceae	Bifidobacterium	Bifidobacterium breve	NA	Yes		GCA_900102865.1	PRJNA323308	SAMN05216468	1685	2260492	1976	58.69	2	3.37736	0	1.21	1.07	1.97168	1.44168	883	3.54251	0	SRR4228480	122.789	2.4595e+06	3
2744055085	2744055085	Bifidobacterium	Bacteria	Actinobacteriota	Actinomycetia	Actinomycetales	Bifidobacteriaceae	Bifidobacterium	Bifidobacterium breve	NA	Yes		GCA_001990225.1	PRJNA369572	SAMN06240351	1685	2403402	2127	59	3	3.37736	0.19	1.33	0.98	1.83912	1.45114	880	3.29102	2	NA	NA	NA	NA
2747842549	2747842549	Bifidobacterium	Bacteria	Actinobacteriota	Actinomycetia	Actinomycetales	Bifidobacteriaceae	Bifidobacterium	Bifidobacterium breve	NA	Yes		GCA_001281425.1	PRJNA270903	SAMN03271681	1685	2426006	2194	59.09	3	3.37736	0.14	1.28	1.01	1.89385	1.46473	893	3.09936	3	NA	NA	NA	NA
2597490241	2597490241	Bifidobacterium	Bacteria	Actinobacteriota	Actinomycetia	Actinomycetales	Bifidobacteriaceae	Bifidobacterium	Bifidobacterium callitrichos	NA	Yes		GCA_000741175.1	PRJNA239842	SAMN02673430	1437609	2887313	2449	63.52	4	3.37736	3.63	0.26	2.29	3.69797	1.58836	962	4.5733	2	NA	NA	NA	NA
2597490243	2597490243	Bifidobacterium	Bacteria	Actinobacteriota	Actinomycetia	Actinomycetales	Bifidobacteriaceae	Bifidobacterium	Bifidobacterium catenulatum	NA	Yes		GCA_000741565.1	PRJNA239843	SAMN02673431	566552	2082756	1797	56.11	5	3.37736	0.33	1.49	0.87	0.945903	1.34798	842	2.55982	2	NA	NA	NA	NA
2660237904	2660237904	Bifidobacterium	Bacteria	Actinobacteriota	Actinomycetia	Actinomycetales	Bifidobacteriaceae	Bifidobacterium	Bifidobacterium catenulatum	NA	Yes		GCA_000771025.1	PRJNA237576	SAMN02442007	566552	2077949	1843	56.29	1	3.37736	2.06	1.41	0.93	0.951886	1.36105	842	2.71297	2	NA	NA	NA	NA
2529292584	2529292584	Bifidobacterium	Bacteria	Actinobacteriota	Actinomycetia	Actinomycetales	Bifidobacteriaceae	Bifidobacterium	Bifidobacterium choerinum	NA	Yes	Host, Pig	GCA_000484675.1	PRJNA195779	SAMN02441446	1121107	2037324	1671	65.72	4	3.37736	1.5	-1.07	8.16	6.61159	1.3192	849	2.693	0	SRR1801771	160.08	1.87407e+06	4
2597490261	2597490261	Bifidobacterium	Bacteria	Actinobacteriota	Actinomycetia	Actinomycetales	Bifidobacteriaceae	Bifidobacterium	Bifidobacterium choerinum	NA	Yes		GCA_000741135.1	PRJNA239844	SAMN02673432	35760	2096121	1752	65.53	3	3.37736	0.46	-0.93	7.07	5.88594	1.31554	843	2.45434	1	NA	NA	NA	NA
2616644832	2616644832	Bifidobacterium	Bacteria	Actinobacteriota	Actinomycetia	Actinomycetales	Bifidobacteriaceae	Bifidobacterium	Bifidobacterium commune	NA	Yes		GCA_900094885.1	PRJNA303232	SAMN04487796	1505727	1633662	1344	53.99	1	3.37736	3.2	0.36	2.11	4.18886	1.20509	746	1.93452	0	SRR4148497	176.351	1.7125e+06	3
2597490208	2597490208	Bifidobacterium	Bacteria	Actinobacteriota	Actinomycetia	Actinomycetales	Bifidobacteriaceae	Bifidobacterium	Bifidobacterium crudilactis	NA	Yes	Cattle, Gastrointestinal tract, Human, Milk	GCA_000738005.1	PRJNA242599	SAMN02699097	327277	2362816	1955	57.72	1	3.37736	6.91	0.01	2.86	4.22538	1.38075	956	3.37596	0	NA	NA	NA	NA
2671180748	2671180748	Bifidobacterium	Bacteria	Actinobacteriota	Actinomycetia	Actinomycetales	Bifidobacteriaceae	Bifidobacterium	Bifidobacterium cuniculi	NA	Yes		GCA_000771465.1	PRJNA237576	SAMN02442028	1437601	2494632	2309	64.88	1	3.37736	0.17	-0.01	2.92	7.81028	1.3982	889	2.72845	0	NA	NA	NA	NA
648276623	648276623	Bifidobacterium	Bacteria	Actinobacteriota	Actinomycetia	Actinomycetales	Bifidobacteriaceae	Bifidobacterium	Bifidobacterium dentium	NA	Yes	Host, Human vaginal microflora	GCA_000146775.1	PRJNA51373	SAMN00210789	871562	2633776	2401	58.45	1	3.37736	0.42	NA	NA	NA	NA	NA	NA	NA	NA	NA	NA	NA
2558860922	2558860922	Bifidobacterium	Bacteria	Actinobacteriota	Actinomycetia	Actinomycetales	Bifidobacteriaceae	Bifidobacterium	Bifidobacterium dentium	NA	Yes	Host, Human oral cavity	GCA_000513015.1	PRJNA165897	SAMN02597441	1161409	2595274	2256	58.49	1	3.37736	2.39	0.96	1.3	2.15336	1.53355	909	3.81206	0	SRR965120	75.6425	2.67045e+06	6
2634166294	2634166294-cluster	Bifidobacterium	Bacteria	Actinobacteriota	Actinomycetia	Actinomycetales	Bifidobacteriaceae	Bifidobacterium	Bifidobacterium dentium	NA	Yes		GCA_900105745.1	PRJNA323238	SAMN05192536	1150423	2668067	2248	58.55	4	3.37736	0.09	0.9	1.36	2.06394	1.56129	930	3.46975	2	NA	NA	NA	NA
2562617144	2562617144	Bifidobacterium	Bacteria	Actinobacteriota	Actinomycetia	Actinomycetales	Bifidobacteriaceae	Bifidobacterium	Bifidobacterium gallicum	NA	Yes	Host, Human intestinal microflora	GCA_000173375.1	PRJNA30751	SAMN02299421	561180	2019802	1979	57.5	2	3.37736	0.45	0.82	1.45	1.8271	1.26799	806	1.56645	1	NA	NA	NA	NA
2597490252	2597490252	Bifidobacterium	Bacteria	Actinobacteriota	Actinomycetia	Actinomycetales	Bifidobacteriaceae	Bifidobacterium	Bifidobacterium gallicum	NA	Yes		GCA_000741205.1	PRJNA239846	SAMN02673434	561180	2004594	1603	57.61	2	3.37736	0.44	0.84	1.43	1.66563	1.27228	808	2.05864	1	NA	NA	NA	NA
2671180475	2671180475	Bifidobacterium	Bacteria	Actinobacteriota	Actinomycetia	Actinomycetales	Bifidobacteriaceae	Bifidobacterium	Bifidobacterium gallicum	NA	Yes		GCA_000771165.1	PRJNA237576	SAMN02442014	561180	1983163	1601	57.6	1	3.37736	0.06	0.83	1.44	1.65112	1.25464	809	1.99875	1	NA	NA	NA	NA
2597490217	2597490217	Bifidobacterium	Bacteria	Actinobacteriota	Actinomycetia	Actinomycetales	Bifidobacteriaceae	Bifidobacterium	Bifidobacterium gallinarum	NA	Yes		GCA_000741215.1	PRJNA239847	SAMN02673435	78344	2160836	1795	64.22	3	3.37736	6.52	-0.07	3.08	5.49031	1.41774	857	3.95543	0	NA	NA	NA	NA
2600254973	2600254973	Bifidobacterium	Bacteria	Actinobacteriota	Actinomycetia	Actinomycetales	Bifidobacteriaceae	Bifidobacterium	Bifidobacterium gallinarum	NA	Yes		GCA_000741335.1	PRJNA239859	SAMN02673447	78448	2153559	1805	64.22	3	3.37736	1.94	-0.08	3.09	4.72737	1.39115	836	3.54571	1	NA	NA	NA	NA
2600254983	2600254983-cluster	Bifidobacterium	Bacteria	Actinobacteriota	Actinomycetia	Actinomycetales	Bifidobacteriaceae	Bifidobacterium	Bifidobacterium gallinarum	NA	Yes		GCA_000741375.1	PRJNA239862	SAMN02673450	1437611	2263283	1882	63.75	2	3.37736	3.4	0.18	2.46	5.74274	1.41299	862	3.98512	1	NA	NA	NA	NA
2558860115	2558860115	Bifidobacterium	Bacteria	Actinobacteriota	Actinomycetia	Actinomycetales	Bifidobacteriaceae	Bifidobacterium	Bifidobacterium globosum	NA	Yes	Rumen	GCA_000687595.1	PRJNA223493	SAMN02743881	1410605	1913048	1649	63.4	2	3.37736	1.33	-0.39	4.13	2.87232	1.3012	830	2.24378	0	SRR3501411	169.855	1.76621e+06	6
2597490251	2597490251-cluster	Bifidobacterium	Bacteria	Actinobacteriota	Actinomycetia	Actinomycetales	Bifidobacteriaceae	Bifidobacterium	Bifidobacterium globosum	NA	Yes		GCA_000741295.1	PRJNA239856	SAMN02673444	1690	1935255	1664	63.39	3	3.37736	0.12	-0.38	4.11	2.85331	1.30659	835	2.22356	0	NA	NA	NA	NA
2627853632	2627853632	Bifidobacterium	Bacteria	Actinobacteriota	Actinomycetia	Actinomycetales	Bifidobacteriaceae	Bifidobacterium	Bifidobacterium globosum	NA	Yes		GCA_000800475.1	PRJNA234364	SAMN03253091	1447715	2036949	1757	63.24	4	3.37736	0.68	-0.34	3.95	3.32077	1.32744	849	2.33352	1	NA	NA	NA	NA
2645727713	2645727713	unclassified	Bacteria	Actinobacteriota	Actinomycetia	Actinomycetales	Bifidobacteriaceae	Bifidobacterium	Bifidobacterium globosum	NA	Yes	Human fecal, Human intestinal microflora	GCA_001305195.1	PRJDB4137	SAMD00036519	1697797	2025035	2557	63	1	NA	0.35	-0.24	3.61	3.89124	1.24359	624	1.8772	0	NA	NA	NA	NA
2597490194	2597490194	Bifidobacterium	Bacteria	Actinobacteriota	Actinomycetia	Actinomycetales	Bifidobacteriaceae	Bifidobacterium	Bifidobacterium indicum	NA	Yes	Gastrointestinal tract	GCA_000737865.1	PRJNA239194		1687	1755151	1436	60.51	3	3.37736	2.99	0.09	2.66	3.26963	1.28375	800	2.71588	0	NA	NA	NA	NA
2645728051	2645728051	Bifidobacterium	Bacteria	Actinobacteriota	Actinomycetia	Actinomycetales	Bifidobacteriaceae	Bifidobacterium	Bifidobacterium indicum	NA	Yes		GCA_000967205.1	PRJNA257132	SAMN03271958	1687	1737366	1439	60.55	1	3.37736	1.18	-0.43	4.31	5.74875	1.29412	799	2.91869	0	NA	NA	NA	NA
2660238275	2660238275-cluster	Bifidobacterium	Bacteria	Actinobacteriota	Actinomycetia	Actinomycetales	Bifidobacteriaceae	Bifidobacterium	Bifidobacterium indicum	NA	Yes		GCA_000771325.1	PRJNA237576	SAMN02442022	1341694	1721435	1419	60.48	1	3.37736	0.35	0.11	2.61	3.2191	1.27068	798	2.74841	0	NA	NA	NA	NA
2503754025	2503754025-cluster	Bifidobacterium	Bacteria	Actinobacteriota	Actinomycetia	Actinomycetales	Bifidobacteriaceae	Bifidobacterium	Bifidobacterium infantis	NA	Yes	Host				1682	2676162	2620	59.81	1	3.37736	3.82	1.12	1.14	2.45248	1.51578	919	3.01527	0	NA	NA	NA	NA
2503754026	2503754026	Bifidobacterium	Bacteria	Actinobacteriota	Actinomycetia	Actinomycetales	Bifidobacteriaceae	Bifidobacterium	Bifidobacterium infantis	NA	Yes	Host				1682	2542018	2391	59.38	1	3.37736	3.47	1.21	1.07	2.59518	1.5054	926	3.13676	0	NA	NA	NA	NA
2503754028	2503754028	Bifidobacterium	Bacteria	Actinobacteriota	Actinomycetia	Actinomycetales	Bifidobacteriaceae	Bifidobacterium	Bifidobacterium infantis	NA	Yes	Host				1682	2698215	2684	59.78	1	3.37736	0.52	1.08	1.18	2.37249	1.52062	897	2.98063	0	NA	NA	NA	NA
2503754029	2503754029	Bifidobacterium	Bacteria	Actinobacteriota	Actinomycetia	Actinomycetales	Bifidobacteriaceae	Bifidobacterium	Bifidobacterium infantis	NA	Yes	Host				1682	2469383	2411	59.64	1	3.37736	2.41	1.49	0.87	1.57658	1.47206	877	3.27665	0	NA	NA	NA	NA
2503754030	2503754030-cluster	Bifidobacterium	Bacteria	Actinobacteriota	Actinomycetia	Actinomycetales	Bifidobacteriaceae	Bifidobacterium	Bifidobacterium infantis	NA	Yes	Host				1682	2468016	2464	59.67	1	3.37736	1.95	1.26	1.03	2.03386	1.47308	873	3.16558	0	NA	NA	NA	NA
2513237168	2513237168	Bifidobacterium	Bacteria	Actinobacteriota	Actinomycetia	Actinomycetales	Bifidobacteriaceae	Bifidobacterium	Bifidobacterium infantis	NA	Yes	Human intestinal microflora				1682	2779798	2628	59.56	1	3.37736	1.45	0.04	2.78	6.01446	1.51944	926	3.08219	2	NA	NA	NA	NA
2609460013	2609460013-cluster	Bifidobacterium	Bacteria	Actinobacteriota	Actinomycetia	Actinomycetales	Bifidobacteriaceae	Bifidobacterium	Bifidobacterium infantis	NA	Yes		GCA_000730125.1	PRJNA236798	SAMN02862995	1457183	2564809	2266	59.39	1	3.37736	2.29	1.16	1.11	2.89641	1.5	932	3.22154	1	NA	NA	NA	NA
2657245662	2657245662-cluster	Bifidobacterium	Bacteria	Actinobacteriota	Actinomycetia	Actinomycetales	Bifidobacteriaceae	Bifidobacterium	Bifidobacterium infantis	NA	Yes		GCA_000771105.1	PRJNA237576	SAMN02442011	391904	2755403	2642	59.8	1	3.37736	0.11	1	1.26	2.52709	1.5345	913	2.99016	1	NA	NA	NA	NA
2597490256	2597490256	Bifidobacterium	Bacteria	Actinobacteriota	Actinomycetia	Actinomycetales	Bifidobacteriaceae	Bifidobacterium	Bifidobacterium kashiwanohense	NA	Yes		GCA_000741605.1	PRJNA239848	SAMN02673436	1150460	2307960	2032	56.2	2	3.37736	1.67	1.43	0.91	1.29163	1.43478	874	2.95276	0	NA	NA	NA	NA
2675903275	2675903275	Bifidobacterium	Bacteria	Actinobacteriota	Actinomycetia	Actinomycetales	Bifidobacteriaceae	Bifidobacterium	Bifidobacterium kashiwanohense	NA	Yes		GCA_000771545.1	PRJNA237576	SAMN02442033	1150460	2306682	2019	56.27	1	3.37736	0.05	1.44	0.9	1.16019	1.43405	887	3.12036	0	NA	NA	NA	NA
2627854274	2627854274	unclassified	Bacteria	Actinobacteriota	Actinomycetia	Actinomycetales	Bifidobacteriaceae	Bifidobacterium	Bifidobacterium kashiwanohense_A	NA	Yes		GCA_000800455.1	PRJNA234365	SAMN03253090	0	2370978	2064	56.12	5	NA	2.13	1.35	0.97	1.2553	1.4292	911	3.19767	1	NA	NA	NA	NA
651053008	651053008	Bifidobacterium	Bacteria	Actinobacteriota	Actinomycetia	Actinomycetales	Bifidobacteriaceae	Bifidobacterium	Bifidobacterium longum	NA	Yes	Host	GCA_000219455.1	PRJNA66401		1035817	2395764	2050	59.82	3	3.37736	0.63	NA	NA	NA	NA	NA	NA	NA	NA	NA	NA	NA
2503754032	2503754032	Bifidobacterium	Bacteria	Actinobacteriota	Actinomycetia	Actinomycetales	Bifidobacteriaceae	Bifidobacterium	Bifidobacterium longum	NA	Yes	Host				1679	2352257	2168	60.37	1	3.37736	0.92	1.04	1.22	2.52687	1.40046	879	2.9059	0	NA	NA	NA	NA
2503754033	2503754033-cluster	Bifidobacterium	Bacteria	Actinobacteriota	Actinomycetia	Actinomycetales	Bifidobacteriaceae	Bifidobacterium	Bifidobacterium longum	NA	Yes	Host				1679	2383942	2151	60.21	1	3.37736	0.84	1.14	1.13	1.84244	1.39106	895	2.88238	0	NA	NA	NA	NA
2503754034	2503754034	Bifidobacterium	Bacteria	Actinobacteriota	Actinomycetia	Actinomycetales	Bifidobacteriaceae	Bifidobacterium	Bifidobacterium longum	NA	Yes	Host				1679	2274119	2155	59.75	1	3.37736	1.25	1.08	1.19	2.59732	1.3951	858	3.10905	0	NA	NA	NA	NA
2503754035	2503754035-cluster	Bifidobacterium	Bacteria	Actinobacteriota	Actinomycetia	Actinomycetales	Bifidobacteriaceae	Bifidobacterium	Bifidobacterium longum	NA	Yes	Host				1679	2268321	2023	60.1	1	3.37736	0.59	0.98	1.27	2.66757	1.39342	882	3.26248	0	NA	NA	NA	NA
2503754037	2503754037	Bifidobacterium	Bacteria	Actinobacteriota	Actinomycetia	Actinomycetales	Bifidobacteriaceae	Bifidobacterium	Bifidobacterium longum	NA	Yes	Host				1679	2068597	1850	60.23	1	3.37736	0.76	0.95	1.3	2.94665	1.33333	849	3.13514	0	NA	NA	NA	NA
2503754038	2503754038	Bifidobacterium	Bacteria	Actinobacteriota	Actinomycetia	Actinomycetales	Bifidobacteriaceae	Bifidobacterium	Bifidobacterium longum	NA	Yes					1695	2312277	2155	59.83	1	3.37736	2.09	1.14	1.13	2.29827	1.38053	904	2.59861	0	NA	NA	NA	NA
2503754039	2503754039	Bifidobacterium	Bacteria	Actinobacteriota	Actinomycetia	Actinomycetales	Bifidobacteriaceae	Bifidobacterium	Bifidobacterium longum	NA	Yes					1695	2294892	2185	60.01	1	3.37736	1.97	1.23	1.06	2.17	1.38279	883	2.6087	0	NA	NA	NA	NA
2503754040	2503754040-cluster	Bifidobacterium	Bacteria	Actinobacteriota	Actinomycetia	Actinomycetales	Bifidobacteriaceae	Bifidobacterium	Bifidobacterium longum	NA	Yes					1695	2413642	2292	60.36	1	3.37736	3.18	0.64	1.68	3.60956	1.39779	905	2.6178	1	NA	NA	NA	NA
2513237171	2513237171	Bifidobacterium	Bacteria	Actinobacteriota	Actinomycetia	Actinomycetales	Bifidobacteriaceae	Bifidobacterium	Bifidobacterium longum	NA	Yes	Human intestinal microflora				1679	2604618	2251	59.99	1	3.37736	0.71	1.21	1.07	1.84786	1.43502	931	3.28743	2	NA	NA	NA	NA
2522572151	2522572151	Bifidobacterium	Bacteria	Actinobacteriota	Actinomycetia	Actinomycetales	Bifidobacteriaceae	Bifidobacterium	Bifidobacterium longum	NA	Yes	Host	GCA_000478525.1	PRJNA191039	SAMN02472064	1298922	2330229	2073	60.38	3	3.37736	0.05	NA	NA	NA	NA	NA	NA	NA	NA	NA	NA	NA
2528768018	2528768018	Bifidobacterium	Bacteria	Actinobacteriota	Actinomycetia	Actinomycetales	Bifidobacteriaceae	Bifidobacterium	Bifidobacterium longum	NA	Yes	Host, Human, Intestinal tract	GCA_000497735	PRJNA197134		1322347	2372966	1936	60.04	4	3.37736	1.08	0.96	1.3	2.57358	1.38907	897	3.09917	3	NA	NA	NA	NA
2529293221	2529293221-cluster	Bifidobacterium	Bacteria	Actinobacteriota	Actinomycetia	Actinomycetales	Bifidobacteriaceae	Bifidobacterium	Bifidobacterium longum	NA	Yes	Host	GCA_000261265.1	PRJNA89645	SAMN00829148	1161743	2559217	2347	59.71	1	3.37736	1.45	1.13	1.14	2.28941	1.41014	907	2.68428	3	NA	NA	NA	NA
2537561879	2537561879	Bifidobacterium	Bacteria	Actinobacteriota	Actinomycetia	Actinomycetales	Bifidobacteriaceae	Bifidobacterium	Bifidobacterium longum	NA	Yes	Host	GCA_000261245.1	PRJNA89647	SAMN00829154	1161744	2686768	2518	59.63	2	3.37736	1.23	1.15	1.12	2.27681	1.43231	916	2.58141	1	NA	NA	NA	NA
2585427648	2585427648	Bifidobacterium	Bacteria	Actinobacteriota	Actinomycetia	Actinomycetales	Bifidobacteriaceae	Bifidobacterium	Bifidobacterium longum	NA	Yes		GCA_000730205.1	PRJNA251950		216816	2480603	1966	59.82	3	3.37736	0.05	1.17	1.1	2.45013	1.47755	913	3.50966	0	NA	NA	NA	NA
2588254088	2588254088-cluster	Bifidobacterium	Bacteria	Actinobacteriota	Actinomycetia	Actinomycetales	Bifidobacteriaceae	Bifidobacterium	Bifidobacterium longum	NA	Yes		GCA_000730105.1	PRJNA209580	SAMN02862991	1350471	2367512	1914	60.1	1	3.37736	0.42	0.95	1.31	2.77701	1.38685	897	3.08255	0	NA	NA	NA	NA
2588254090	2588254090-cluster	Bifidobacterium	Bacteria	Actinobacteriota	Actinomycetia	Actinomycetales	Bifidobacteriaceae	Bifidobacterium	Bifidobacterium longum	NA	Yes		GCA_000730055.1	PRJNA209581	SAMN02862992	1350472	2407087	1938	59.82	1	3.37736	0.1	0.99	1.27	2.85236	1.39364	912	3.19917	1	NA	NA	NA	NA
2600254974	2600254974-cluster	Bifidobacterium	Bacteria	Actinobacteriota	Actinomycetia	Actinomycetales	Bifidobacteriaceae	Bifidobacterium	Bifidobacterium longum	NA	Yes		GCA_000741625.1	PRJNA239850	SAMN02673438	1695	2335832	2068	59.96	4	3.37736	0.24	1.12	1.15	2.41664	1.38453	905	2.61122	1	NA	NA	NA	NA
2600254982	2600254982-cluster	Bifidobacterium	Bacteria	Actinobacteriota	Actinomycetia	Actinomycetales	Bifidobacteriaceae	Bifidobacterium	Bifidobacterium longum	NA	Yes		GCA_000741245.1	PRJNA239849	SAMN02673437	1679	2384703	2016	60.33	4	3.37736	0.1	1.06	1.2	2.53626	1.39548	885	3.1746	0	NA	NA	NA	NA
2609460006	2609460006-cluster	Bifidobacterium	Bacteria	Actinobacteriota	Actinomycetia	Actinomycetales	Bifidobacteriaceae	Bifidobacterium	Bifidobacterium longum	NA	Yes		GCA_000730045.1	PRJNA236797	SAMN02862994	1457184	2374452	2053	60.26	1	3.37736	0.1	1.02	1.24	1.9513	1.41065	901	3.26352	1	NA	NA	NA	NA
2627853716	2627853716	Bifidobacterium	Bacteria	Actinobacteriota	Actinomycetia	Actinomycetales	Bifidobacteriaceae	Bifidobacterium	Bifidobacterium longum	NA	Yes		GCA_001050555.1	PRJEB107	SAMEA3146249	1205679	2327220	2078	60.05	1	3.37736	0.19	1.03	1.23	2.70179	1.37457	881	2.93551	0	NA	NA	NA	NA
2634166334	2634166334	Bifidobacterium	Bacteria	Actinobacteriota	Actinomycetia	Actinomycetales	Bifidobacteriaceae	Bifidobacterium	Bifidobacterium longum	NA	Yes		GCA_900104835.1	PRJNA303733	SAMN04489748	216816	2449019	2105	60.25	4	3.37736	0.14	1.13	1.14	2.45561	1.42634	896	3.27791	0	NA	NA	NA	NA
2687453622	2687453622	Bifidobacterium	Bacteria	Actinobacteriota	Actinomycetia	Actinomycetales	Bifidobacteriaceae	Bifidobacterium	Bifidobacterium longum	NA	Yes		GCA_001446275.1	PRJNA287222	SAMN03785819	1679	2458004	2153	60.22	2	3.37736	0.14	1.29	1.01	1.74002	1.41964	896	3.06549	1	NA	NA	NA	NA
2728369391	2728369391	Bifidobacterium	Bacteria	Actinobacteriota	Actinomycetia	Actinomycetales	Bifidobacteriaceae	Bifidobacterium	Bifidobacterium longum	NA	Yes		GCA_001719085.1	PRJNA301703	SAMN04254466	216816	2264056	1894	60	4	3.37736	0	1.03	1.23	2.9907	1.39008	887	3.2735	0	NA	NA	NA	NA
2744054475	2744054475-cluster	Bifidobacterium	Bacteria	Actinobacteriota	Actinomycetia	Actinomycetales	Bifidobacteriaceae	Bifidobacterium	Bifidobacterium longum	NA	Yes		GCA_001447975.1	PRJNA297703	SAMN04129533	1679	2233009	1868	59.98	1	3.37736	0	1.03	1.23	2.93792	1.37725	888	3.31906	0	NA	NA	NA	NA
2747842550	2747842550	Bifidobacterium	Bacteria	Actinobacteriota	Actinomycetia	Actinomycetales	Bifidobacteriaceae	Bifidobacterium	Bifidobacterium longum	NA	Yes		GCA_001293145.1	PRJNA270904	SAMN03271682	216816	2455762	2087	60.01	3	3.37736	0.24	1.05	1.21	2.43895	1.45575	904	3.40201	1	NA	NA	NA	NA
2848051855	NA	Bifidobacterium	Bacteria	Actinobacteriota	Actinomycetia	Actinomycetales	Bifidobacteriaceae	Bifidobacterium	Bifidobacterium longum	NA	Yes		GCA_001051015.2	PRJEB7787	SAMEA3158508	1682	2467698	2218	59.94	4	3.37736	0.27	0.7	1.6	4.19901	1.76062	1036	3.11091	3	NA	NA	NA	NA
2524023203	2524023203	Bifidobacterium	Bacteria	Actinobacteriota	Actinomycetia	Actinomycetales	Bifidobacteriaceae	Bifidobacterium	Bifidobacterium magnum	NA	Yes	Host	GCA_000420565.1	PRJNA185561	SAMN02441586	1121108	1825255	1591	58.71	1	3.37736	5.66	1.03	1.23	0.911819	1.28733	797	2.13702	0	SRR896269	161.666	1.85568e+06	7
2597490218	2597490218	Bifidobacterium	Bacteria	Actinobacteriota	Actinomycetia	Actinomycetales	Bifidobacteriaceae	Bifidobacterium	Bifidobacterium magnum	NA	Yes		GCA_000741255.1	PRJNA239851	SAMN02673439	1692	1822475	1577	58.72	1	3.37736	0.13	0.84	1.43	1.11052	1.28192	791	2.09258	1	NA	NA	NA	NA
2695420660	2695420660	Bifidobacterium	Bacteria	Actinobacteriota	Actinomycetia	Actinomycetales	Bifidobacteriaceae	Bifidobacterium	Bifidobacterium magnum	NA	Yes	Host	GCA_000771365.1	PRJNA237576	SAMN02442024	1121108	1813786	1580	58.77	1	3.37736	0	1.01	1.25	0.882135	1.2816	799	2.08861	0	NA	NA	NA	NA
2600254980	2600254980	Bifidobacterium	Bacteria	Actinobacteriota	Actinomycetia	Actinomycetales	Bifidobacteriaceae	Bifidobacterium	Bifidobacterium merycicum	NA	Yes		GCA_000741615.1	PRJNA239852	SAMN02673440	78345	2280233	1894	60.33	2	3.37736	0.05	0.25	2.32	2.37352	1.39135	879	2.48152	1	NA	NA	NA	NA
2660238375	2660238375	Bifidobacterium	Bacteria	Actinobacteriota	Actinomycetia	Actinomycetales	Bifidobacteriaceae	Bifidobacterium	Bifidobacterium merycicum	NA	Yes	Bovine, Rumen	GCA_000770945.1	PRJNA237576	SAMN02442042	1410646	2273889	1929	60.33	1	3.37736	0.1	0.34	2.15	2.38055	1.38567	879	2.4365	1	NA	NA	NA	NA
2524023146	2524023146	Bifidobacterium	Bacteria	Actinobacteriota	Actinomycetia	Actinomycetales	Bifidobacteriaceae	Bifidobacterium	Bifidobacterium minimum	NA	Yes	Aquatic, Wastewater	GCA_000421685.1	PRJNA188848	SAMN02440587	1121109	1867315	1588	62.73	1	3.37736	6.55	-0.22	3.53	6.89722	1.27541	846	2.64484	0	NA	NA	NA	NA
2597490263	2597490263-cluster	Bifidobacterium	Bacteria	Actinobacteriota	Actinomycetia	Actinomycetales	Bifidobacteriaceae	Bifidobacterium	Bifidobacterium minimum	NA	Yes		GCA_000741645.1	PRJNA239853	SAMN02673441	1693	1892860	1624	62.73	2	3.37736	0.06	-0.22	3.53	6.80053	1.2724	837	2.52463	0	NA	NA	NA	NA
2597489915	2597489915-cluster	Bifidobacterium	Bacteria	Actinobacteriota	Actinomycetia	Actinomycetales	Bifidobacteriaceae	Bifidobacterium	Bifidobacterium mongoliense	NA	Yes	Food, Milk	GCA_000741285.1	PRJNA239854	SAMN02673442	1437603	2170490	1885	62.78	1	3.37736	4.88	0.21	2.4	10.9214	1.39348	859	2.54642	2	NA	NA	NA	NA
2502545009	2502545009	Bifidobacterium	Bacteria	Actinobacteriota	Actinomycetia	Actinomycetales	Bifidobacteriaceae	Bifidobacterium	Bifidobacterium pseudocatenulatum	NA	Yes	Host		PRJNA45965		718253	2319191	1963	56.29	1	3.37736	2.95	1.47	0.88	1.0273	1.42093	879	2.95466	1	NA	NA	NA	NA
2562617145	2562617145	Bifidobacterium	Bacteria	Actinobacteriota	Actinomycetia	Actinomycetales	Bifidobacteriaceae	Bifidobacterium	Bifidobacterium pseudocatenulatum	NA	Yes	Host	GCA_000173435.1	PRJNA30373	SAMN00008796	547043	2304808	2219	56.28	2	3.37736	0.18	1.12	1.15	2.39464	1.42726	873	2.65886	0	NA	NA	NA	NA
2597490216	2597490216	Bifidobacterium	Bacteria	Actinobacteriota	Actinomycetia	Actinomycetales	Bifidobacteriaceae	Bifidobacterium	Bifidobacterium pseudocatenulatum	NA	Yes		GCA_000741685.1	PRJNA239855	SAMN02673443	547043	2283768	1882	56.36	6	3.37736	0.21	1.33	0.98	1.32013	1.42597	878	3.02869	0	NA	NA	NA	NA
2609460028	2609460028-cluster	Bifidobacterium	Bacteria	Actinobacteriota	Actinomycetia	Actinomycetales	Bifidobacteriaceae	Bifidobacterium	Bifidobacterium pseudocatenulatum	NA	Yes		GCA_000708005.1	PRJNA236475	SAMN02649570	1454376	2328179	1952	56.3	1	3.37736	0.61	1.51	0.86	1.10112	1.43468	888	2.97131	1	NA	NA	NA	NA
2597490262	2597490262-cluster	Bifidobacterium	Bacteria	Actinobacteriota	Actinomycetia	Actinomycetales	Bifidobacteriaceae	Bifidobacterium	Bifidobacterium pseudolongum	NA	Yes		GCA_000741325.1	PRJNA239857	SAMN02673445	31954	1898683	1616	63.06	3	3.37736	0.43	-0.35	3.99	3.03956	1.30657	822	2.47525	0	NA	NA	NA	NA
2597490219	2597490219	Bifidobacterium	Bacteria	Actinobacteriota	Actinomycetia	Actinomycetales	Bifidobacteriaceae	Bifidobacterium	Bifidobacterium psychraerophilum	NA	Yes		GCA_000741705.1	PRJNA239858	SAMN02673446	218140	2615078	2184	58.75	1	3.37736	9.16	-0.43	4.29	5.50023	1.57008	956	3.89194	0	NA	NA	NA	NA
2627853606	2627853606	Bifidobacterium	Bacteria	Actinobacteriota	Actinomycetia	Actinomycetales	Bifidobacteriaceae	Bifidobacterium	Bifidobacterium psychraerophilum	NA	Yes			PRJNA323239	SAMN05192537	1435464	2631485	2204	58.75	2	3.37736	0.64	-0.41	4.2	5.42064	1.57824	965	3.99274	0	NA	NA	NA	NA
2660238454	2660238454	Bifidobacterium	Bacteria	Actinobacteriota	Actinomycetia	Actinomycetales	Bifidobacteriaceae	Bifidobacterium	Bifidobacterium pullorum	NA	Yes		GCA_000771405.1	PRJNA237576	SAMN02442026	1437600	2093799	1720	64.31	1	3.37736	1.57	-0.04	2.99	4.72984	1.38425	851	3.54651	0	NA	NA	NA	NA
2600254975	2600254975	Bifidobacterium	Bacteria	Actinobacteriota	Actinomycetia	Actinomycetales	Bifidobacteriaceae	Bifidobacterium	Bifidobacterium reuteri	NA	Yes		GCA_000741695.1	PRJNA239860	SAMN02673448	1437610	2847572	2259	60.45	2	3.37736	2.66	0.54	1.82	2.16129	1.54417	917	3.58566	2	NA	NA	NA	NA
2675903550	2675903550	Bifidobacterium	Bacteria	Actinobacteriota	Actinomycetia	Actinomycetales	Bifidobacteriaceae	Bifidobacterium	Bifidobacterium reuteri	NA	Yes		GCA_000771685.1	PRJNA237576	SAMN02442040	1437610	2831068	2258	60.45	1	3.37736	0	0.54	1.82	2.16397	1.54258	916	3.67582	1	NA	NA	NA	NA
2597490258	2597490258	Bifidobacterium	Bacteria	Actinobacteriota	Actinomycetia	Actinomycetales	Bifidobacteriaceae	Bifidobacterium	Bifidobacterium ruminantium	NA	Yes		GCA_000741365.1	PRJNA239861	SAMN02673449	78346	2249806	1922	59.18	5	3.37736	0	0.99	1.26	1.62943	1.36776	881	2.44537	1	NA	NA	NA	NA
2657244954	2657244954	Bifidobacterium	Bacteria	Actinobacteriota	Actinomycetia	Actinomycetales	Bifidobacteriaceae	Bifidobacterium	Bifidobacterium ruminantium	NA	Yes	Rumen	GCA_000770925.1	PRJNA237576	SAMN02442041	1410647	2222186	1901	59.17	1	3.37736	0	0.99	1.27	1.65551	1.36872	876	2.52499	0	NA	NA	NA	NA
2597490226	2597490226	Bifidobacterium	Bacteria	Actinobacteriota	Actinomycetia	Actinomycetales	Bifidobacteriaceae	Bifidobacterium	Bifidobacterium saguini	NA	Yes		GCA_000741715.1	PRJNA239863	SAMN02673451	1437607	2787036	2417	56.35	5	3.37736	2.61	1.79	0.7	1.3743	1.51515	924	3.30989	1	NA	NA	NA	NA
2597490265	2597490265-cluster	Bifidobacterium	Bacteria	Actinobacteriota	Actinomycetia	Actinomycetales	Bifidobacteriaceae	Bifidobacterium	Bifidobacterium scardovii	NA	Yes		GCA_000741405.1	PRJNA239864	SAMN02673452	158787	3141793	2603	64.63	3	3.37736	5.95	-0.46	4.42	6.00013	1.70404	990	4.87899	4	NA	NA	NA	NA
2568526170	2568526170	Bifidobacterium	Bacteria	Actinobacteriota	Actinomycetia	Actinomycetales	Bifidobacteriaceae	Bifidobacterium	Bifidobacterium sp000499185	NA	Yes		GCA_000499185.1	PRJNA217457	SAMN02338864	1394176	2179294	1806	60.28	1	3.37736	4.04	0.55	1.8	6.16258	1.42428	865	2.93466	0	NA	NA	NA	NA
2548877167	2548877167	Gardnerella	Bacteria	Actinobacteriota	Actinomycetia	Actinomycetales	Bifidobacteriaceae	Bifidobacterium	Bifidobacterium sp002884815	NA	Yes	Host, Vagina	GCA_000263515.1	PRJNA42451	SAMN02393782	698959	1546682	1253	42.27	1	2	0.56	1.02	1.24	0.34362	1.2622	656	2.47406	0	NA	NA	NA	NA
2600255001	2600255001	Gardnerella	Bacteria	Actinobacteriota	Actinomycetia	Actinomycetales	Bifidobacteriaceae	Bifidobacterium	Bifidobacterium sp002884815	NA	Yes	Host, Vagina	GCA_000263615.1	PRJNA42449	SAMN02393781	698958	1566055	1266	42.28	1	2	0.16	1.03	1.22	0.365048	1.27534	661	2.21169	0	NA	NA	NA	NA
2597489947	2597489947	Bifidobacterium	Bacteria	Actinobacteriota	Actinomycetia	Actinomycetales	Bifidobacteriaceae	Bifidobacterium	Bifidobacterium stellenboschense	NA	Yes	Feces	GCA_000741785.1	PRJNA239865	SAMN02673453	762211	2812864	2292	65.34	7	3.37736	5.06	0.99	1.26	2.55864	1.49947	947	3.9267	0	NA	NA	NA	NA
2524614804	2524614804	Bifidobacterium	Bacteria	Actinobacteriota	Actinomycetia	Actinomycetales	Bifidobacteriaceae	Bifidobacterium	Bifidobacterium subtile	NA	Yes	Aquatic, Wastewater	GCA_000426405.1	PRJNA195781	SAMN02440843	1121110	2765266	2333	60.93	1	3.37736	19.59	0.55	1.8	3.88599	1.55104	960	3.21474	0	SRR892615	111.423	2.69244e+06	3
2600254981	2600254981-cluster	Bifidobacterium	Bacteria	Actinobacteriota	Actinomycetia	Actinomycetales	Bifidobacteriaceae	Bifidobacterium	Bifidobacterium subtile	NA	Yes		GCA_000741775.1	PRJNA239867	SAMN02673455	77635	2790088	2335	60.92	2	3.37736	0.13	0.51	1.87	4.38754	1.55925	962	3.16916	0	NA	NA	NA	NA
2524614678	2524614678	Bifidobacterium	Bacteria	Actinobacteriota	Actinomycetia	Actinomycetales	Bifidobacteriaceae	Bifidobacterium	Bifidobacterium thermophilum	NA	Yes	Aquatic, Wastewater	GCA_000426425.1	PRJNA195782	SAMN02441522	1121111	2223595	1795	60.39	1	3.37736	2.12	0.51	1.86	4.03484	1.32396	889	2.39554	1	SRR892616	142.022	2.11235e+06	4
2545824622	2545824622	Bifidobacterium	Bacteria	Actinobacteriota	Actinomycetia	Actinomycetales	Bifidobacteriaceae	Bifidobacterium	Bifidobacterium thermophilum	NA	Yes	Feces	GCA_000347695.1	PRJNA179141	SAMN02603226	1254439	2291643	1904	60.11	4	3.37736	2.42	0.64	1.68	3.85699	1.34205	880	2.2584	0	NA	NA	NA	NA
2558860129	2558860129	Bifidobacterium	Bacteria	Actinobacteriota	Actinomycetia	Actinomycetales	Bifidobacteriaceae	Bifidobacterium	Bifidobacterium thermophilum	NA	Yes		GCA_000687575.1	PRJNA223494	SAMN02743878	1410648	2252351	1793	60.07	1	3.37736	0.28	0.62	1.71	4.13013	1.33751	877	2.45399	0	SRR3501418	123.53	2.42856e+06	4
2600254978	2600254978	Bifidobacterium	Bacteria	Actinobacteriota	Actinomycetia	Actinomycetales	Bifidobacteriaceae	Bifidobacterium	Bifidobacterium thermophilum	NA	Yes		GCA_000741445.1	PRJNA239868	SAMN02673456	212365	2079368	1657	60.2	2	3.37736	1.09	0.96	1.3	1.97446	1.30368	843	2.5347	0	NA	NA	NA	NA
2600254984	2600254984-cluster	Bifidobacterium	Bacteria	Actinobacteriota	Actinomycetia	Actinomycetales	Bifidobacteriaceae	Bifidobacterium	Bifidobacterium thermophilum	NA	Yes		GCA_000741455.1	PRJNA239869	SAMN02673457	79262	2233072	1798	60.38	2	3.37736	0.17	0.55	1.81	3.7718	1.31669	881	2.33593	1	NA	NA	NA	NA
2663763372	2663763372	Bifidobacterium	Bacteria	Actinobacteriota	Actinomycetia	Actinomycetales	Bifidobacteriaceae	Bifidobacterium	Bifidobacterium thermophilum	NA	Yes		GCA_000771045.1	PRJNA237576	SAMN02442008	1435463	2059858	1650	60.25	1	3.37736	1.03	0.79	1.48	2.36794	1.29078	846	2.60606	0	NA	NA	NA	NA
2671180426	2671180426	Bifidobacterium	Bacteria	Actinobacteriota	Actinomycetia	Actinomycetales	Bifidobacteriaceae	Bifidobacterium	Bifidobacterium thermophilum	NA	Yes		GCA_000771265.1	PRJNA237576	SAMN02442019	1437596	2220236	1768	59.73	1	3.37736	1.13	0.74	1.55	5.0658	1.31959	873	2.48869	0	NA	NA	NA	NA
2600254976	2600254976	Bifidobacterium	Bacteria	Actinobacteriota	Actinomycetia	Actinomycetales	Bifidobacteriaceae	Bifidobacterium	Bifidobacterium thermophilum_A	NA	Yes		GCA_000741495.1	PRJNA239954	SAMN02673459	33905	2099496	1685	59.91	1	3.37736	1.25	0.79	1.48	2.3516	1.32292	864	2.43323	0	NA	NA	NA	NA
2524023141	2524023141	Bifidobacterium	Bacteria	Actinobacteriota	Actinomycetia	Actinomycetales	Bifidobacteriaceae	Bifidobacterium	Bifidobacterium tsurumiense	NA	Yes	Host	GCA_000429745.1	PRJNA185562	SAMN02440869	1121112	2166541	1786	52.87	1	3.37736	6.66	1.22	1.07	1.79603	1.3856	861	3.07951	0	SRR896353	140.66	2.1328e+06	3
2597490257	2597490257-cluster	Bifidobacterium	Bacteria	Actinobacteriota	Actinomycetia	Actinomycetales	Bifidobacteriaceae	Bifidobacterium	Bifidobacterium tsurumiense	NA	Yes		GCA_000741765.1	PRJNA239871	SAMN02673458	356829	2164426	1785	52.85	1	3.37736	0.11	1.21	1.08	1.95418	1.37806	857	2.96919	0	NA	NA	NA	NA
2531839498	2531839498-cluster	Gardnerella	Bacteria	Actinobacteriota	Actinomycetia	Actinomycetales	Bifidobacteriaceae	Bifidobacterium	Bifidobacterium vaginale	NA	Yes	Host, Vagina	GCA_000214315	PRJNA52049	SAMN00138210	879307	1653275	1340	41.39	1	2	1.04	1.33	0.98	0.442685	1.29706	680	2.46269	1	NA	NA	NA	NA
2534682081	2534682081	Gardnerella	Bacteria	Actinobacteriota	Actinomycetia	Actinomycetales	Bifidobacteriaceae	Bifidobacterium	Bifidobacterium vaginale	NA	Yes	Host, Vagina	GCA_000263495.1	PRJNA42445	SAMN02393779	698956	1716325	1430	41.18	1	2	1.47	1.46	0.89	0.419925	1.31714	700	2.65734	1	NA	NA	NA	NA
2534682082	2534682082	Gardnerella	Bacteria	Actinobacteriota	Actinomycetia	Actinomycetales	Bifidobacteriaceae	Bifidobacterium	Bifidobacterium vaginale	NA	Yes	Host, Vagina	GCA_000263475.1	PRJNA42443	SAMN02393778	698955	1643189	1345	41.29	1	2	1.12	1.39	0.94	0.474579	1.28157	689	2.37918	0	NA	NA	NA	NA
2534682084	2534682084-cluster	Gardnerella	Bacteria	Actinobacteriota	Actinomycetia	Actinomycetales	Bifidobacteriaceae	Bifidobacterium	Bifidobacterium vaginale	NA	Yes	Host, Vagina	GCA_000263555.1	PRJNA42437	SAMN02393775	698952	1708773	1403	41.22	1	2	0.64	1.38	0.94	0.410561	1.3101	703	2.56593	1	NA	NA	NA	NA
2534682085	2534682085	Gardnerella	Bacteria	Actinobacteriota	Actinomycetia	Actinomycetales	Bifidobacteriaceae	Bifidobacterium	Bifidobacterium vaginale	NA	Yes	Host, Vagina	GCA_000263535.1	PRJNA42435	SAMN02393774	698951	1672968	1359	41.28	1	2	0.22	1.36	0.96	0.453931	1.29928	695	2.57542	0	NA	NA	NA	NA
2547132276	2547132276	Gardnerella	Bacteria	Actinobacteriota	Actinomycetia	Actinomycetales	Bifidobacteriaceae	Bifidobacterium	Bifidobacterium vaginale	NA	Yes	Host, Vagina	GCA_000165635	PRJNA53893	SAMN02472074	907262	1659370	1390	41.29	1	2	0.14	1.37	0.95	0.417175	1.30938	682	2.58993	0	NA	NA	NA	NA
2547132266	2547132266	Gardnerella	Bacteria	Actinobacteriota	Actinomycetia	Actinomycetales	Bifidobacteriaceae	Bifidobacterium	Bifidobacterium vaginale_C	NA	Yes	Host, Vagina	GCA_000165615	PRJNA53359	SAMN02472073	904144	1527495	1246	43.36	21	2	0.32	1.49	0.87	0.406186	1.23933	656	2.08668	1	NA	NA	NA	NA
2600255000	2600255000	Gardnerella	Bacteria	Actinobacteriota	Actinomycetia	Actinomycetales	Bifidobacteriaceae	Bifidobacterium	Bifidobacterium vaginale_C	NA	Yes	Host, Vagina	GCA_000263635.1	PRJNA42453	SAMN02393783	698960	1490797	1183	43.4	1	2	0.42	1.46	0.89	0.414565	1.23313	652	2.1978	0	NA	NA	NA	NA
2529293143	2529293143	Gardnerella	Bacteria	Actinobacteriota	Actinomycetia	Actinomycetales	Bifidobacteriaceae	Bifidobacterium	Bifidobacterium vaginale_E	NA	Yes	Host, Vagina	GCA_000263595.1	PRJNA42447	SAMN02393780	698957	1548244	1262	42.96	1	2	4.91	1.58	0.82	0.346744	1.2229	655	1.98098	0	NA	NA	NA	NA
2600254999	2600254999	Gardnerella	Bacteria	Actinobacteriota	Actinomycetia	Actinomycetales	Bifidobacteriaceae	Bifidobacterium	Bifidobacterium vaginale_E	NA	Yes	Host, Vagina	GCA_000263655.1	PRJNA42455	SAMN02393784	698961	1499602	1187	43.26	1	2	0.42	1.5	0.86	0.441348	1.22875	647	2.10615	0	NA	NA	NA	NA
646311928	646311928	Gardnerella	Bacteria	Actinobacteriota	Actinomycetia	Actinomycetales	Bifidobacteriaceae	Bifidobacterium	Bifidobacterium vaginale_G	NA	Yes	Host, Vagina	GCA_000025205.1	PRJNA31001		553190	1617545	1312	42.02	2	2	5.64	NA	NA	NA	NA	NA	NA	NA	NA	NA	NA	NA
647000255	647000255	Gardnerella	Bacteria	Actinobacteriota	Actinomycetia	Actinomycetales	Bifidobacteriaceae	Bifidobacterium	Bifidobacterium vaginale_G	NA	Yes	Host, Vagina	GCA_000176475.1	PRJNA40893	SAMN02472072	682147	1606758	1361	42.08	1	2	4.41	NA	NA	NA	NA	NA	NA	NA	NA	NA	NA	NA
648276677	648276677	Gardnerella	Bacteria	Actinobacteriota	Actinomycetia	Actinomycetales	Bifidobacteriaceae	Bifidobacterium	Bifidobacterium vaginale_G	NA	Yes	Host, Vagina	GCA_000176495.1	PRJNA40895	SAMN02472071	682148	1672842	1383	42.04	1	2	3.47	NA	NA	NA	NA	NA	NA	NA	NA	NA	NA	NA
2534682083	2534682083-cluster	Gardnerella	Bacteria	Actinobacteriota	Actinomycetia	Actinomycetales	Bifidobacteriaceae	Bifidobacterium	Bifidobacterium vaginale_G	NA	Yes	Host, Vagina	GCA_000263575.1	PRJNA42441	SAMN02393777	698954	1493594	1189	42.19	1	2	0.67	1.57	0.82	0.279356	1.21638	647	2.0185	0	NA	NA	NA	NA
2718217741	2718217741	Gardnerella	Bacteria	Actinobacteriota	Actinomycetia	Actinomycetales	Bifidobacteriaceae	Bifidobacterium	Bifidobacterium vaginale_G	NA	Yes		GCA_001953155.1	PRJNA360037	SAMN06199463	2702	1746718	1465	41.76	2	2	0.61	1.24	1.05	0.410707	1.2807	684	2.1843	3	NA	NA	NA	NA
647533193	647533193-cluster	Parascardovia	Bacteria	Actinobacteriota	Actinomycetia	Actinomycetales	Bifidobacteriaceae	Parascardovia	Parascardovia denticolens	NA	Yes	Birds intestinal microflora, Host, Human intestinal microflora, Mammalian gastrointestinal tract	GCA_000163835.1	PRJNA42549	SAMN02463844	641144	1897118	1531	58.31	1	2	0.2	NA	NA	NA	NA	NA	NA	NA	NA	NA	NA	NA
2537561560	2537561560	Parascardovia	Bacteria	Actinobacteriota	Actinomycetia	Actinomycetales	Bifidobacteriaceae	Parascardovia	Parascardovia denticolens	NA	Yes		GCA_000269845.1	PRJNA167218	SAMN02470079	1193128	2003311	1680	58.51	1	2	4.23	0.14	2.55	2.16884	1.30615	748	1.66667	0	NA	NA	NA	NA
647533207	647533207	Scardovia	Bacteria	Actinobacteriota	Actinomycetia	Actinomycetales	Bifidobacteriaceae	Scardovia	Scardovia inopinata	NA	Yes	Birds intestinal microflora, Host, Human intestinal microflora, Mammalian gastrointestinal tract	GCA_000163755.1	PRJNA41979	SAMN02463832	641146	1804013	1483	48.6	1	2	11.87	NA	NA	NA	NA	NA	NA	NA	NA	NA	NA	NA
2654587871	2654587871	Scardovia	Bacteria	Actinobacteriota	Actinomycetia	Actinomycetales	Bifidobacteriaceae	Scardovia	Scardovia wiggsiae	NA	Yes	Host, Human oral cavity	GCA_000269605.1	PRJNA49881		857290	1550817	1300	52.93	2	2	7.62	-0.46	4.4	3.30752	1.22368	684	2.30769	0	NA	NA	NA	NA
2524614662	2524614662	Brevibacterium	Bacteria	Actinobacteriota	Actinomycetia	Actinomycetales	Brevibacteriaceae	Brevibacterium	Brevibacterium album	NA	Yes	Saline soil, Soil	GCA_000426445.1	PRJNA195785	SAMN02440844	1121122	4094970	3633	70.95	3	3.68421	2.78	-0.48	4.49	3.95763	1.93625	1302	4.18387	1	SRR896464	77.163	3.88787e+06	9
2718218476	2718218476	Brevibacterium	Bacteria	Actinobacteriota	Actinomycetia	Actinomycetales	Brevibacteriaceae	Brevibacterium	Brevibacterium aurantiacum	NA	Yes		GCA_001729525.1	PRJNA340866	SAMN05714647	1703	4209935	3926	62.63	4	3.68421	1.4	-1.04	7.87	4.95437	1.87399	1357	3.59144	1	NA	NA	NA	NA
2636415475	2636415475-cluster	Brevibacterium	Bacteria	Actinobacteriota	Actinomycetia	Actinomycetales	Brevibacteriaceae	Brevibacterium	Brevibacterium epidermidis	NA	Yes		GCA_000807915.1	PRJNA268212	SAMN03216776	1703	3846451	3495	64.23	1	3.68421	8.67	-0.71	5.62	4.00904	1.77819	1348	3.89127	1	NA	NA	NA	NA
2731957605	2731957605	Brevibacterium	Bacteria	Actinobacteriota	Actinomycetia	Actinomycetales	Brevibacteriaceae	Brevibacterium	Brevibacterium epidermidis	NA	Yes		GCA_001570805.1	PRJDB1335	SAMD00046483	1349751	3703261	3320	64.35	1	3.68421	1.42	-0.71	5.65	4.1878	1.76894	1333	3.64458	0	NA	NA	NA	NA
2574180248	2574180248	Brevibacterium	Bacteria	Actinobacteriota	Actinomycetia	Actinomycetales	Brevibacteriaceae	Brevibacterium	Brevibacterium linens	NA	No		GCA_000583215.1	PRJNA234061	SAMN02951899	1381751	3863615	3476	65.03	1	3.68421	76.61	-0.56	4.84	2.87058	1.78983	1318	3.7687	0	NA	NA	NA	NA
647000216	647000216	Brevibacterium	Bacteria	Actinobacteriota	Actinomycetia	Actinomycetales	Brevibacteriaceae	Brevibacterium	Brevibacterium mcbrellneri	NA	Yes	Host	GCA_000178455.1	PRJNA34583	SAMN00139181	585530	2561804	2489	58.02	1	3.68421	3.09	NA	NA	NA	NA	NA	NA	NA	NA	NA	NA	NA
2548877016	2548877016	Brevibacterium	Bacteria	Actinobacteriota	Actinomycetia	Actinomycetales	Brevibacteriaceae	Brevibacterium	Brevibacterium ravenspurgense	NA	Yes	Host	GCA_000285915.1	PRJNA159637	SAMEA3138417	1176165	2349262	2168	62.32	1	3.68421	1.34	1.21	1.07	1.95723	1.39082	1067	2.26015	0	NA	NA	NA	NA
2744054563	2744054563	Brevibacterium	Bacteria	Actinobacteriota	Actinomycetia	Actinomycetales	Brevibacteriaceae	Brevibacterium	Brevibacterium ravenspurgense	NA	Yes		GCA_001584615.1	PRJNA305115	SAMN04317114	479117	2297397	2083	62.38	3	3.68421	1.54	0.87	1.39	2.30489	1.37931	1044	2.01632	0	NA	NA	NA	NA
2744054970	2744054970	Brevibacterium	Bacteria	Actinobacteriota	Actinomycetia	Actinomycetales	Brevibacteriaceae	Brevibacterium	Brevibacterium ravenspurgense	NA	Yes		GCA_001584405.1	PRJNA305115	SAMN04317116	1176165	2365554	2184	62.28	1	3.68421	0.55	1.22	1.06	1.95247	1.39888	1068	2.24359	0	NA	NA	NA	NA
2634166182	2634166182	Brevibacterium	Bacteria	Actinobacteriota	Actinomycetia	Actinomycetales	Brevibacteriaceae	Brevibacterium	Brevibacterium sandarakinum	NA	Yes		GCA_900105045.1	PRJNA303730	SAMN04489751	629680	4440957	4113	63.3	3	3.68421	90.18	-1.23	9.69	4.82028	2.05202	1384	4.32774	0	NA	NA	NA	NA
2547132136	2547132136	Brevibacterium	Bacteria	Actinobacteriota	Actinomycetia	Actinomycetales	Brevibacteriaceae	Brevibacterium	Brevibacterium senegalense	NA	Yes	Host, Human fecal	GCA_000285835	PRJEA82613	SAMEA2272372	1033736	3398858	3134	69.98	1	3.68421	1.12	0.18	2.46	4.92558	1.68694	1233	3.19081	0	NA	NA	NA	NA
2634166531	2634166531	Brevibacterium	Bacteria	Actinobacteriota	Actinomycetia	Actinomycetales	Brevibacteriaceae	Brevibacterium	Brevibacterium siliguriense	NA	Yes		GCA_900105315.1	PRJNA303729	SAMN04489752	1136497	4022983	3632	64.18	4	3.68421	90.89	-0.54	4.75	4.21461	1.89665	1345	4.24009	0	NA	NA	NA	NA
2545824564	2545824564	Cellulomonas	Bacteria	Actinobacteriota	Actinomycetia	Actinomycetales	Cellulomonadaceae	Actinotalea	Actinotalea sp000526515	NA	Yes		GCA_000526515.1	PRJNA195883	SAMN02584942	1304865	4495232	4207	71.73	1	2.4	4.4	-1.29	10.31	5.46464	1.88165	1428	4.06465	0	SRR1801165	73.3202	4.09164e+06	2
2505679089	2505679089	Cellulomonas	Bacteria	Actinobacteriota	Actinomycetia	Actinomycetales	Cellulomonadaceae	Cellulomonas	Cellulomonas fimi	NA	Yes	Soil	GCA_000212695.1	PRJNA33691	SAMN00713615	590998	4266344	3875	74.72	2	2.4	2.81	NA	NA	7.38421	1.79484	1394	3.56129	0	NA	NA	NA	NA
646564520	646564520	Cellulomonas	Bacteria	Actinobacteriota	Actinomycetia	Actinomycetales	Cellulomonadaceae	Cellulomonas	Cellulomonas flavigena	NA	Yes	Soil	GCA_000092865.1	PRJNA19707	SAMN02598424	446466	4123179	3783	74.29	2	2.4	1.96	NA	NA	7.03951	1.32806	695	3.54216	1	NA	NA	NA	NA
2639762839	2639762839	Cellulomonas	Bacteria	Actinobacteriota	Actinomycetia	Actinomycetales	Cellulomonadaceae	Cellulomonas	Cellulomonas gelida	NA	Yes		GCA_001040865.1	PRJNA287280	SAMN03779944	1672219	3765436	3588	73.21	1	2.4	78.15	NA	NA	5.68401	1.5834	1289	3.0379	2	NA	NA	NA	NA
2505679016	2505679016	Cellulomonas	Bacteria	Actinobacteriota	Actinomycetia	Actinomycetales	Cellulomonadaceae	Cellulomonas	Cellulomonas gilvus	NA	Yes	Feces, Gastrointestinal tract, Host	GCA_000218545.1	PRJNA33853	SAMN02232005	593907	3526441	3262	73.81	2	2.4	2.24	NA	NA	4.95734	1.59265	1306	3.34151	1	NA	NA	NA	NA
2590828817	2590828817	Cellulomonas	Bacteria	Actinobacteriota	Actinomycetia	Actinomycetales	Cellulomonadaceae	Cellulomonas	Cellulomonas iranensis	NA	Yes		GCA_000986825.1	PRJNA252876	SAMN02865413	1346710	3990351	3601	75.28	2	2.4	53.9	NA	NA	10.5479	1.74259	1383	4.16551	0	NA	NA	NA	NA
2731957583	2731957583	Cellulomonas	Bacteria	Actinobacteriota	Actinomycetia	Actinomycetales	Cellulomonadaceae	Cellulomonas	Cellulomonas iranensis	NA	Yes		GCA_001552375.1	PRJDB435	SAMD00046488	1223509	3955417	3708	75.33	1	2.4	1.16	NA	NA	11.1152	1.71627	1371	4.07228	1	NA	NA	NA	NA
2675903053	2675903053	Cellulomonas	Bacteria	Actinobacteriota	Actinomycetia	Actinomycetales	Cellulomonadaceae	Cellulomonas	Cellulomonas marina	NA	Yes		GCA_900111925.1	PRJNA330467	SAMN05421867	988821	3962632	3529	75.59	3	2.4	8.27	NA	NA	7.42655	1.64915	1351	3.25871	0	SRR4233863	66.5929	4.53502e+06	12
2556921112	2556921112	Cellulomonas	Bacteria	Actinobacteriota	Actinomycetia	Actinomycetales	Cellulomonadaceae	Cellulomonas	Cellulomonas sp000688475	NA	Yes		GCA_000688475.1	PRJNA213791	SAMN02743917	1380354	4210445	4013	71.04	2	2.4	1.22	-0.62	5.16	3.34549	1.80071	1400	3.83753	0	SRR3490899	74.6274	4.01997e+06	3
2585427833	2585427833	Cellulomonas	Bacteria	Actinobacteriota	Actinomycetia	Actinomycetales	Cellulomonadaceae	Cellulomonas	Cellulomonas sp000708885	NA	Yes		GCA_000708885.1	PRJNA236451	SAMN02596470	1454010	3559280	3257	73.01	1	2.4	0.71	-0.58	4.98	4.42124	1.59626	1283	3.62297	1	NA	NA	NA	NA
2643221818	2643221818	Cellulomonas	Bacteria	Actinobacteriota	Actinomycetia	Actinomycetales	Cellulomonadaceae	Cellulomonas	Cellulomonas sp001424125	NA	Yes		GCA_001424125.1	PRJNA297956	SAMN04151752	1736362	4166651	3931	71.77	1	2.4	7.81	-0.53	4.73	7.6967	1.82018	1407	3.66319	0	NA	NA	NA	NA
2643221900	2643221900	Cellulomonas	Bacteria	Actinobacteriota	Actinomycetia	Actinomycetales	Cellulomonadaceae	Cellulomonas	Cellulomonas sp001424195	NA	Yes		GCA_001424195.1	PRJNA297956	SAMN04151729	1736339	4742537	4426	72.31	1	2.4	8.04	NA	NA	5.39696	1.89917	1448	3.68278	0	NA	NA	NA	NA
2643221690	2643221690	Cellulomonas	Bacteria	Actinobacteriota	Actinomycetia	Actinomycetales	Cellulomonadaceae	Cellulomonas	Cellulomonas sp001426705	NA	Yes		GCA_001426705.1	PRJNA297942	SAMN04155815	1736546	4654705	4299	72.28	2	2.4	7.3	NA	NA	6.14695	1.90417	1440	3.62875	0	NA	NA	NA	NA
2643221694	2643221694-cluster	Cellulomonas	Bacteria	Actinobacteriota	Actinomycetia	Actinomycetales	Cellulomonadaceae	Cellulomonas	Cellulomonas sp001429255	NA	Yes		GCA_001426725.1	PRJNA297942	SAMN04155728	1736459	4392972	4156	72.54	1	2.4	3.44	-0.95	7.17	7.36623	1.84055	1455	3.58518	0	NA	NA	NA	NA
2744054515	2744054515	Cellulomonas	Bacteria	Actinobacteriota	Actinomycetia	Actinomycetales	Cellulomonadaceae	Cellulomonas	Cellulomonas sp001462455	NA	Yes		GCA_001462455.1	PRJNA303168	SAMN04287673	1295626	4027947	3738	75.07	1	2.4	1.28	NA	NA	9.71121	1.72218	1375	4.11985	0	NA	NA	NA	NA
2654588203	2654588203	Cellulomonas	Bacteria	Actinobacteriota	Actinomycetia	Actinomycetales	Cellulomonadaceae	Cellulomonas	Cellulomonas sp900114185	NA	Yes		GCA_900114185.1	PRJNA323310	SAMN05216467	1855324	4168132	3812	74.64	2	2.4	20.09	NA	NA	8.09913	1.77035	1376	3.46275	2	SRR4218898	76.0705	3.97e+06	6
2690315899	2690315899	Cellulomonas	Bacteria	Actinobacteriota	Actinomycetia	Actinomycetales	Cellulomonadaceae	Cellulomonas	Cellulomonas timonensis	NA	Yes		GCA_900046455.1	PRJEB12545	SAMEA3857552	1689271	4057828	3742	72.42	5	2.4	6.76	-1.64	15.36	5.88095	1.80819	1392	3.36718	1	NA	NA	NA	NA
2751185589	2751185589	unclassified	Bacteria	Actinobacteriota	Actinomycetia	Actinomycetales	Cellulomonadaceae	Cellulomonas	Cellulomonas uda	NA	No		GCA_001602705.1			1674805	3554543	3232	73.95	1	NA	94.12	NA	NA	5.1851	1.54643	1303	3.125	0	NA	NA	NA	NA
2505679049	2505679049-cluster	Cellulosimicrobium	Bacteria	Actinobacteriota	Actinomycetia	Actinomycetales	Cellulomonadaceae	Cellulosimicrobium	Cellulosimicrobium cellulans_B	NA	Yes			PRJNA202326	SAMN02744116	935838	4275112	3874	74.71	1	3	8.57	NA	NA	8.77784	1.77382	1375	4.05266	0	NA	NA	NA	NA
2528768221	2528768221	Cellulosimicrobium	Bacteria	Actinobacteriota	Actinomycetia	Actinomycetales	Cellulomonadaceae	Cellulosimicrobium	Cellulosimicrobium cellulans_B	NA	Yes		GCA_900177495.1	PRJNA205968	SAMN02744115	903523	4249926	3816	74.7	3	3	7.05	NA	NA	9.10419	1.77039	1398	4.08805	0	SRR1798125	87.1864	3.4409e+06	6
2645727600	2645727600-cluster	Cellulosimicrobium	Bacteria	Actinobacteriota	Actinomycetia	Actinomycetales	Cellulomonadaceae	Cellulosimicrobium	Cellulosimicrobium cellulans_E	NA	Yes		GCA_001274015.1	PRJNA209578	SAMN04010567	1350482	4602195	4110	74.21	1	3	94.36	NA	NA	7.13336	1.86022	1438	4.3309	1	NA	NA	NA	NA
2623620579	2623620579	Cellulosimicrobium	Bacteria	Actinobacteriota	Actinomycetia	Actinomycetales	Cellulomonadaceae	Cellulosimicrobium	Cellulosimicrobium cinnabarinum	NA	Yes	Soil	GCA_900102445.1	PRJNA303247	SAMN04487781	1710	4477957	4052	74.5	4	3	0.32	NA	NA	7.10418	1.77242	1472	3.97335	1	SRR4147272	62.2989	4.84759e+06	6
2551306489	2551306489	Cellulosimicrobium	Bacteria	Actinobacteriota	Actinomycetia	Actinomycetales	Cellulomonadaceae	Cellulosimicrobium	Cellulosimicrobium funkei	NA	Yes	Antacid	GCA_000321105.1	PRJEB571	SAMEA2272518	1242247	4275906	4249	74.3	1	3	4.57	NA	NA	10.243	1.7186	1425	3.53024	0	NA	NA	NA	NA
2619619237	2619619237	Cellulosimicrobium	Bacteria	Actinobacteriota	Actinomycetia	Actinomycetales	Cellulomonadaceae	Cellulosimicrobium	Cellulosimicrobium funkei	NA	Yes		GCA_000736715.1	PRJNA255748	SAMN02941831	1523621	3846862	4116	74.45	1	3	1.02	NA	NA	7.01818	1.64953	1070	2.6482	1	NA	NA	NA	NA
2681812868	2681812868	Cellulosimicrobium	Bacteria	Actinobacteriota	Actinomycetia	Actinomycetales	Cellulomonadaceae	Cellulosimicrobium	Cellulosimicrobium funkei	NA	Yes		GCA_900155925.1	PRJNA335127	SAMN05518682	1612203	4317712	3859	74.73	1	3	0.65	NA	NA	7.36818	1.76063	1458	4.09432	0	SRR4236244	71.2133	4.24078e+06	5
2751185766	2751185766	Cellulosimicrobium	Bacteria	Actinobacteriota	Actinomycetia	Actinomycetales	Cellulomonadaceae	Cellulosimicrobium	Cellulosimicrobium funkei	NA	Yes		GCA_002105775.1	PRJNA383054	SAMN06758758	1980001	4265546	3829	74.6	3	3	0.47	NA	NA	6.76548	1.73095	1457	3.94359	0	NA	NA	NA	NA
2627854284	2627854284	Flavimobilis	Bacteria	Actinobacteriota	Actinomycetia	Actinomycetales	Cellulomonadaceae	Flavimobilis	Flavimobilis soli	NA	Yes			PRJNA303855	SAMN04490250	442709	2886687	2631	71.87	3	NA	94.15	-1.58	14.31	6.47841	1.44179	1254	3.15469	0	NA	NA	NA	NA
2687453494	2687453494	Isoptericola	Bacteria	Actinobacteriota	Actinomycetia	Actinomycetales	Cellulomonadaceae	Isoptericola	Isoptericola dokdonensis	NA	Yes		GCA_001636295.1	PRJNA191953	SAMN04437027	1300344	3826972	3500	73.81	4	3.5	2.77	-1.5	13.09	6.20568	1.70682	1378	3.74286	1	NA	NA	NA	NA
2596583702	2596583702	Krasilnikoviella	Bacteria	Actinobacteriota	Actinomycetia	Actinomycetales	Cellulomonadaceae	Isoptericola	Isoptericola flava	NA	Yes	Sediment	GCA_900167525.1	PRJNA298094	SAMN04324258	526729	4846016	4447	73.74	4	NA	0.74	NA	NA	6.27545	2.10068	1480	4.56488	0	NA	NA	NA	NA
2630968264	2630968264	Isoptericola	Bacteria	Actinobacteriota	Actinomycetia	Actinomycetales	Cellulomonadaceae	Isoptericola	Isoptericola jiangsuensis	NA	Yes	Soil		PRJNA303702	SAMN04488560	548579	4041252	3605	73.83	4	3.5	87.07	NA	NA	7.32202	1.74893	1406	3.82802	2	NA	NA	NA	NA
2504756063	2504756063	Isoptericola	Bacteria	Actinobacteriota	Actinomycetia	Actinomycetales	Cellulomonadaceae	Isoptericola	Isoptericola variabilis_A	NA	Yes	Host		PRJNA64415	SAMN02746015	903524	3247456	3055	73.95	1	3.5	0.43	NA	NA	4.24158	1.5595	1269	3.33879	0	NA	NA	NA	NA
2505679068	2505679068	Isoptericola	Bacteria	Actinobacteriota	Actinomycetia	Actinomycetales	Cellulomonadaceae	Isoptericola	Isoptericola variabilis_A	NA	Yes	Host	GCA_000215105.1	PRJNA49657	SAMN00713634	743718	3307740	3080	73.89	3	3.5	0.1	NA	NA	4.14667	1.59006	1288	3.31169	0	NA	NA	NA	NA
2531839721	2531839721	Isoptericola	Bacteria	Actinobacteriota	Actinomycetia	Actinomycetales	Cellulomonadaceae	Isoptericola	Isoptericola variabilis_A	NA	Yes			PRJNA205967	SAMN02744119	935842	3290203	3094	73.93	3	3.5	0.03	NA	NA	4.3155	1.59219	1280	3.32902	0	SRR3440035	103.257	2.90538e+06	5
644736376	644736376	Jonesia	Bacteria	Actinobacteriota	Actinomycetia	Actinomycetales	Cellulomonadaceae	Jonesia	Jonesia denitrificans	NA	Yes	Bovine, Host	GCA_000024065	PRJNA20833	SAMN02598439	471856	2749646	2635	58.42	5	5	1.18	0.85	1.42	2.30288	1.34721	841	2.9222	2	NA	NA	NA	NA
2524614800	2524614800	Jonesia	Bacteria	Actinobacteriota	Actinomycetia	Actinomycetales	Cellulomonadaceae	Jonesia	Jonesia quinghaiensis	NA	Yes	Aquatic, Mud, Soda lakes	GCA_000423205.1	PRJNA185630	SAMN02441507	1122130	3043715	2825	57.06	2	5	0.57	0.4	2.04	3.14341	1.47011	1221	3.29204	0	SRR896352	103.789	2.89048e+06	5
2728369740	2728369740	Luteimicrobium	Bacteria	Actinobacteriota	Actinomycetia	Actinomycetales	Cellulomonadaceae	Luteimicrobium	Luteimicrobium subarcticum	NA	Yes	Soil		PRJNA402456	SAMN07621183	620910	3632746	3248	73.19	1	3	9.14	NA	NA	4.58331	1.65098	1275	3.23276	0	NA	NA	NA	NA
2636416137	2636416137	unclassified	Bacteria	Actinobacteriota	Actinomycetia	Actinomycetales	Cellulomonadaceae	Luteimicrobium	Luteimicrobium xylanilyticum	NA	Yes		GCA_000307245.1	PRJDB195	SAMD00036623	1214064	4209571	4950	72.72	1	NA	1.56	-0.15	3.3	4.5921	1.77998	1259	3.19192	1	NA	NA	NA	NA
2643221613	2643221613	Oerskovia	Bacteria	Actinobacteriota	Actinomycetia	Actinomycetales	Cellulomonadaceae	Oerskovia	Oerskovia enterophila	NA	Yes		GCA_001429135.1	PRJNA297942	SAMN04155763	1736494	4622396	4061	72.17	1	4	3.96	-1.27	10.14	3.4326	1.85765	1419	4.16154	1	NA	NA	NA	NA
2643221721	2643221721	Oerskovia	Bacteria	Actinobacteriota	Actinomycetia	Actinomycetales	Cellulomonadaceae	Oerskovia	Oerskovia enterophila	NA	Yes		GCA_001428945.1	PRJNA297942	SAMN04155876	1736607	4486924	3962	72.3	1	4	2.57	-1.64	15.48	3.94077	1.83604	1415	4.11408	1	NA	NA	NA	NA
2681812856	2681812856-cluster	Oerskovia	Bacteria	Actinobacteriota	Actinomycetia	Actinomycetales	Cellulomonadaceae	Oerskovia	Oerskovia enterophila	NA	Yes	Soil				43678	4535074	3975	72.4	1	4	1.18	-1.83	19.28	3.80182	1.82916	1399	3.92453	1	NA	NA	NA	NA
2751185722	2751185722	Oerskovia	Bacteria	Actinobacteriota	Actinomycetia	Actinomycetales	Cellulomonadaceae	Oerskovia	Oerskovia turbata	NA	Yes		GCA_000718325.1	PRJNA238534	SAMN02645273	1713	4014684	3603	72.23	1	4	2.19	-1.66	15.77	5.2381	1.67091	1413	3.77463	0	NA	NA	NA	NA
2561511089	2561511089	Paraoerskovia	Bacteria	Actinobacteriota	Actinomycetia	Actinomycetales	Cellulomonadaceae	Paraoerskovia	Paraoerskovia marina	NA	Yes	Aquatic, Marine, Sediment	GCA_000701465.1	PRJNA221014	SAMN02841152	1122933	2948319	2720	70.82	1	NA	1.14	-0.82	6.32	3.73895	1.504	1250	3.27206	0	SRR3313956	112.754	2.66065e+06	5
2634166844	2634166844	Paraoerskovia	Bacteria	Actinobacteriota	Actinomycetia	Actinomycetales	Cellulomonadaceae	Paraoerskovia	Paraoerskovia marina	NA	Yes		GCA_900105445.1	PRJNA303794	SAMN04489860	545619	2986843	2746	70.68	3	NA	96.47	-0.57	4.92	5.10265	1.51001	1249	3.13183	0	NA	NA	NA	NA
2596583659	2596583659	Promicromonospora	Bacteria	Actinobacteriota	Actinomycetia	Actinomycetales	Cellulomonadaceae	Promicromonospora	NA	NA	Yes			PRJNA298092	SAMN04324259	629679	6600894	6061	70.79	4	NA	0.96	-1.48	12.82	5.99769	2.33933	1556	4.6362	0	NA	NA	NA	NA
2507525000	2507525000	Promicromonospora	Bacteria	Actinobacteriota	Actinomycetia	Actinomycetales	Cellulomonadaceae	Promicromonospora	Promicromonospora kroppenstedtii	NA	Yes	Soil	GCA_000515355.1	PRJNA66563	SAMN02597274	926564	5802150	6746	71.8	1	NA	0.58	-1.23	9.75	10.1252	2.16691	1372	3.69108	2	NA	NA	NA	NA
2738541272	2738541272-cluster	Promicromonospora	Bacteria	Actinobacteriota	Actinomycetia	Actinomycetales	Cellulomonadaceae	Promicromonospora	Promicromonospora sp003058225	NA	Yes			PRJNA443380	SAMN08778926	2135723	6848551	6063	71.22	1	NA	13.97	-0.72	5.68	7.17067	2.46714	1537	4.89857	1	SRR7050972	50.7234	5.95386e+06	4
2522572130	2522572130	Promicromonospora	Bacteria	Actinobacteriota	Actinomycetia	Actinomycetales	Cellulomonadaceae	Promicromonospora	Promicromonospora sukumoe_B	NA	Yes		GCA_000385135.1	PRJNA187946	SAMN02440969	1172178	6253582	5569	72.77	1	NA	1.02	-1.34	10.91	8.86524	2.42192	1524	5.09966	0	SRR892345	60.3505	4.97097e+06	9
2739367654	2739367654	Promicromonospora	Bacteria	Actinobacteriota	Actinomycetia	Actinomycetales	Cellulomonadaceae	Promicromonospora	Promicromonospora sukumoe_B	NA	Yes			PRJNA443382	SAMN08776807	2135725	6049412	5388	72.76	1	NA	1.65	-2.2	30.97	15.3537	2.36166	1518	5.06682	0	SRR7050971	56.0377	5.38923e+06	4
2606217812	2606217812	unclassified	Bacteria	Actinobacteriota	Actinomycetia	Actinomycetales	Cellulomonadaceae	Rarobacter	Rarobacter sp900188465	NA	Yes		GCA_900188465.1	PRJNA370722	SAMN06309944	85006	2800603	2469	60.57	3	NA	2.59	0.17	2.48	3.45362	1.38117	1094	3.15917	2	SRR5427979	103.308	2.90393e+06	3
2627853609	2627853609	Sanguibacter	Bacteria	Actinobacteriota	Actinomycetia	Actinomycetales	Cellulomonadaceae	Sanguibacter	Sanguibacter antarcticus	NA	Yes	Soil		PRJNA303856	SAMN04490249	372484	3521501	3273	69.17	3	3.5	94.1	-1.43	12.15	3.99031	1.61004	1354	3.39138	0	NA	NA	NA	NA
2657245272	2657245272	Sanguibacter	Bacteria	Actinobacteriota	Actinomycetia	Actinomycetales	Cellulomonadaceae	Sanguibacter	Sanguibacter gelidistatuariae	NA	Yes		GCA_900096585.1	PRJNA322946	SAMN05216410	1814289	4040166	3666	69.61	2	3.5	22.75	-1.57	14.27	2.53232	1.72657	1419	4.0371	0	NA	NA	NA	NA
2643221947	2643221947	Sanguibacter	Bacteria	Actinobacteriota	Actinomycetia	Actinomycetales	Cellulomonadaceae	Sanguibacter	Sanguibacter inulinus	NA	Yes		GCA_001425965.1	PRJNA297956	SAMN04151574	1736209	4392999	3904	70.82	2	3.5	84.66	-1.84	19.73	2.99799	1.83178	1397	4.66189	0	NA	NA	NA	NA
2731957599	2731957599	Sanguibacter	Bacteria	Actinobacteriota	Actinomycetia	Actinomycetales	Cellulomonadaceae	Sanguibacter	Sanguibacter suarezii	NA	Yes	Host	GCA_001552735.1	PRJDB450	SAMD00046520	1223525	3800229	3426	70.47	1	3.5	2.6	-2.63	56.69	5.24847	1.67486	1384	3.53182	0	NA	NA	NA	NA
2734482071	2734482071	Sediminihabitans	Bacteria	Actinobacteriota	Actinomycetia	Actinomycetales	Cellulomonadaceae	Sediminihabitans	Sediminihabitans luteus	NA	Yes			PRJNA402450	SAMN07621134	1138585	3421787	3076	73.59	1	NA	3.12	NA	NA	5.14835	1.54636	1305	3.15345	1	NA	NA	NA	NA
2547132155	2547132155	Timonella	Bacteria	Actinobacteriota	Actinomycetia	Actinomycetales	Cellulomonadaceae	Timonella	Timonella senegalensis	NA	Yes	Host, Human fecal	GCA_000312125.1	PRJEA82329	SAMEA2271956	1095772	2986605	2817	61.43	1	NA	1.46	0.68	1.62	1.59257	1.46057	1192	3.26589	0	NA	NA	NA	NA
646311968	646311968	unclassified	Bacteria	Actinobacteriota	Actinomycetia	Actinomycetales	Cellulomonadaceae	Xylanimonas	Xylanimonas cellulosilytica	NA	Yes	Plants, Wood	GCA_000024965.1	PRJNA19715	SAMN00002456	0	3831380	3549	72.45	3	NA	3.38	NA	NA	3.38874	1.3595	484	3.35306	1	NA	NA	NA	NA
2731957681	2731957681	Xylanimicrobium	Bacteria	Actinobacteriota	Actinomycetia	Actinomycetales	Cellulomonadaceae	Xylanimonas	Xylanimonas pachnodae	NA	Yes	Host	GCA_001592145.1	PRJDB1331	SAMD00047215	1305855	3998253	3760	71.94	1	NA	8.19	0.25	2.33	3.28015	1.68413	1317	2.79255	1	NA	NA	NA	NA
2690315957	2690315957	Demequina	Bacteria	Actinobacteriota	Actinomycetia	Actinomycetales	Demequinaceae	Demequina	Demequina aestuarii	NA	Yes		GCA_000975095.1	PRJDB3263	SAMD00022562	327095	2788153	2657	69.14	1	NA	3.84	-0.8	6.19	4.62778	1.46878	1233	3.04855	0	NA	NA	NA	NA
2660238532	2660238532	Demequina	Bacteria	Actinobacteriota	Actinomycetia	Actinomycetales	Demequinaceae	Demequina	Demequina aurantiaca	NA	Yes		GCA_000975135.1	PRJDB3263	SAMD00022563	676200	2564240	2355	64.61	1	NA	10.49	-0.06	3.04	3.73383	1.41817	1167	3.05732	0	NA	NA	NA	NA
2667527640	2667527640	Demequina	Bacteria	Actinobacteriota	Actinomycetia	Actinomycetales	Demequinaceae	Demequina	Demequina flava	NA	Yes		GCA_000975035.1	PRJDB3263	SAMD00022564	1095025	2546965	2438	64.74	1	NA	4.1	0.13	2.58	5.20289	1.42124	1149	2.87121	1	NA	NA	NA	NA
2671180374	2671180374	Demequina	Bacteria	Actinobacteriota	Actinomycetia	Actinomycetales	Demequinaceae	Demequina	Demequina gelatinilytica	NA	Yes		GCA_000971115.1	PRJDB3045	SAMD00019179	1638980	3227460	3060	71.48	1	NA	0.03	-1.62	15.15	3.52553	1.56522	1288	3.0719	1	NA	NA	NA	NA
2690315954	2690315954	Demequina	Bacteria	Actinobacteriota	Actinomycetia	Actinomycetales	Demequinaceae	Demequina	Demequina globuliformis	NA	Yes		GCA_000975155.1	PRJDB3263	SAMD00022565	676202	2621818	2501	66.33	1	NA	1.92	0.34	2.14	3.12413	1.41332	1171	2.63894	1	NA	NA	NA	NA
2663762970	2663762970	Demequina	Bacteria	Actinobacteriota	Actinomycetia	Actinomycetales	Demequinaceae	Demequina	Demequina iriomotensis	NA	Yes		GCA_000971395.1	PRJDB3045	SAMD00019188	1536641	3162211	2977	71.91	1	NA	3.76	-1.07	8.19	2.05883	1.554	1287	3.15754	0	NA	NA	NA	NA
2687453759	2687453759-cluster	Demequina	Bacteria	Actinobacteriota	Actinomycetia	Actinomycetales	Demequinaceae	Demequina	Demequina mangrovi	NA	Yes		GCA_900109245.1	PRJNA330494	SAMN05421637	1043493	2973201	2808	71.81	1	NA	2.03	NA	NA	3.54208	1.50117	1281	2.95584	1	NA	NA	NA	NA
2667528145	2667528145	Demequina	Bacteria	Actinobacteriota	Actinomycetia	Actinomycetales	Demequinaceae	Demequina	Demequina maris	NA	Yes		GCA_000971415.1	PRJDB3045	SAMD00019189	1638982	3004274	2876	72.16	2	NA	0.03	NA	NA	3.8562	1.58474	1245	3.26843	1	NA	NA	NA	NA
2690315943	2690315943	Demequina	Bacteria	Actinobacteriota	Actinomycetia	Actinomycetales	Demequinaceae	Demequina	Demequina maris	NA	Yes		GCA_000971375.1	PRJDB3045	SAMD00019187	1638982	3147252	2984	72.12	4	NA	0	NA	NA	3.19637	1.61301	1261	3.38472	0	NA	NA	NA	NA
2700989459	2700989459	Demequina	Bacteria	Actinobacteriota	Actinomycetia	Actinomycetales	Demequinaceae	Demequina	Demequina maris	NA	Yes		GCA_000971155.1	PRJDB3045	SAMD00019181	1638982	2966865	2823	72.35	1	NA	0	NA	NA	3.20651	1.56175	1255	3.1881	0	NA	NA	NA	NA
2690315940	2690315940	Demequina	Bacteria	Actinobacteriota	Actinomycetia	Actinomycetales	Demequinaceae	Demequina	Demequina pelophila	NA	Yes		GCA_000971175.1	PRJDB3045	SAMD00019182	1638984	2682991	2483	72.27	1	NA	0.16	-0.98	7.43	3.99641	1.4306	1196	2.73862	0	NA	NA	NA	NA
2663763145	2663763145	Demequina	Bacteria	Actinobacteriota	Actinomycetia	Actinomycetales	Demequinaceae	Demequina	Demequina rhizosphaerae	NA	Yes		GCA_000971435.1	PRJDB3045	SAMD00019190	1638985	3001197	2849	72.37	4	NA	2.04	NA	NA	3.54028	1.54808	1248	3.159	0	NA	NA	NA	NA
2663763507	2663763507	Demequina	Bacteria	Actinobacteriota	Actinomycetia	Actinomycetales	Demequinaceae	Demequina	Demequina rhizosphaerae	NA	Yes		GCA_000971255.1	PRJDB3045	SAMD00019186	1638985	3034373	2902	72.23	4	NA	1.62	NA	NA	4.04267	1.55377	1246	2.99793	2	NA	NA	NA	NA
2671180261	2671180261	Demequina	Bacteria	Actinobacteriota	Actinomycetia	Actinomycetales	Demequinaceae	Demequina	Demequina salsinemoris	NA	Yes		GCA_000974805.1	PRJDB3263	SAMD00022568	577470	3205088	2982	70.19	1	NA	6.07	-1.26	10.02	2.14906	1.58879	1284	3.08518	0	NA	NA	NA	NA
2690315958	2690315958	Demequina	Bacteria	Actinobacteriota	Actinomycetia	Actinomycetales	Demequinaceae	Demequina	Demequina sediminicola	NA	Yes		GCA_000975055.1	PRJDB3263	SAMD00022569	1095026	2459454	2353	62.73	1	NA	1.83	0.51	1.87	4.25948	1.37663	1147	2.63493	0	NA	NA	NA	NA
2657244995	2657244995	Demequina	Bacteria	Actinobacteriota	Actinomycetia	Actinomycetales	Demequinaceae	Demequina	Demequina silvatica	NA	Yes		GCA_000971215.1	PRJDB3045	SAMD00019184	1638988	2918072	2810	72.09	1	NA	18.15	-1.52	13.48	3.62693	1.53402	1264	3.41637	0	NA	NA	NA	NA
2663762912	2663762912	Demequina	Bacteria	Actinobacteriota	Actinomycetia	Actinomycetales	Demequinaceae	Demequina	Demequina soli	NA	Yes		GCA_000971195.1	PRJDB3045	SAMD00019183	1638987	3002153	2858	72.37	1	NA	4.69	-1.59	14.58	3.89945	1.59757	1235	3.46396	0	NA	NA	NA	NA
2663763161	2663763161	Demequina	Bacteria	Actinobacteriota	Actinomycetia	Actinomycetales	Demequinaceae	Demequina	Demequina subtropica	NA	Yes		GCA_000971235.1	PRJDB3045	SAMD00019185	1638989	3074286	2886	71.71	1	NA	3.71	-2.08	26.56	3.82757	1.5177	1271	2.9106	1	NA	NA	NA	NA
644736331	644736331	Brachybacterium	Bacteria	Actinobacteriota	Actinomycetia	Actinomycetales	Dermabacteraceae	Brachybacterium	Brachybacterium faecium	NA	Yes	Soil	GCA_000023405	PRJNA17026	SAMN00002685	446465	3614992	3189	72.05	3	3	1.57	-1.47	12.69	9.24076	1.58644	885	3.26121	0	NA	NA	NA	NA
2547132178	2547132178	Brachybacterium	Bacteria	Actinobacteriota	Actinomycetia	Actinomycetales	Dermabacteraceae	Brachybacterium	Brachybacterium muris	NA	Yes	Built environment	GCA_000338055.1	PRJNA178738	SAMN01922053	1249481	3257338	3002	70.04	1	3	1.63	-0.53	4.7	10.5788	1.53745	1215	2.76482	1	NA	NA	NA	NA
2576861791	2576861791	Brachybacterium	Bacteria	Actinobacteriota	Actinomycetia	Actinomycetales	Dermabacteraceae	Brachybacterium	Brachybacterium phenoliresistens	NA	Yes		GCA_000576425.1	PRJNA238155	SAMN02639400	1460426	4188111	3663	73.2	1	3	1.31	NA	NA	12.8708	1.90902	1319	4.3134	0	NA	NA	NA	NA
2751185778	2751185778	Brachybacterium	Bacteria	Actinobacteriota	Actinomycetia	Actinomycetales	Dermabacteraceae	Brachybacterium	Brachybacterium sp001969445	NA	Yes		GCA_001969445.1	PRJNA343396	SAMN06245905	1903186	4385603	3938	70.93	3	3	6.27	-0.93	7.07	7.43935	1.9919	1358	3.45353	1	NA	NA	NA	NA
2548876527	2548876527	Brachybacterium	Bacteria	Actinobacteriota	Actinomycetia	Actinomycetales	Dermabacteraceae	Brachybacterium	Brachybacterium squillarum	NA	Yes		GCA_000225825	PRJNA71501	SAMN02470219	1074488	3191479	2921	72.77	2	3	0.41	NA	NA	8.74075	1.51914	1254	2.56761	0	NA	NA	NA	NA
2541047015	2541047015	Dermabacter	Bacteria	Actinobacteriota	Actinomycetia	Actinomycetales	Dermabacteraceae	Dermabacter	Dermabacter hominis	NA	Yes	Host	GCA_000413375.1	PRJNA169448	SAMN02596992	1203568	2361288	2190	62.78	2	3	1.64	1.26	1.04	1.33595	1.36125	1027	2.60274	3	NA	NA	NA	NA
2648501350	2648501350	Dermabacter	Bacteria	Actinobacteriota	Actinomycetia	Actinomycetales	Dermabacteraceae	Dermabacter	Dermabacter hominis	NA	Yes		GCA_000775415.1	PRJNA235370	SAMN02614628	1450519	2497800	2321	62.77	1	3	1.59	1.12	1.15	1.17684	1.37835	1044	2.45584	2	NA	NA	NA	NA
2731957604	2731957604	Dermabacter	Bacteria	Actinobacteriota	Actinomycetia	Actinomycetales	Dermabacteraceae	Dermabacter	Dermabacter hominis	NA	Yes	Host, Skin	GCA_001570785.1	PRJDB1334	SAMD00046478	1349750	2152509	1946	63.19	1	3	2.11	1.19	1.09	1.56011	1.31877	1007	2.4666	0	NA	NA	NA	NA
2690315877	2690315877	Helcobacillus	Bacteria	Actinobacteriota	Actinomycetia	Actinomycetales	Dermabacteraceae	Dermabacter	Dermabacter massiliensis_A	NA	Yes		GCA_001403775.1	PRJEB10922	SAMEA3546015	521392	2229252	2065	63.38	1	NA	3.15	0.29	2.24	2.35769	1.34847	1013	2.56659	0	NA	NA	NA	NA
2721755616	2721755616	Dermabacter	Bacteria	Actinobacteriota	Actinomycetia	Actinomycetales	Dermabacteraceae	Dermabacter	Dermabacter vaginalis	NA	Yes		GCA_001678905.1	PRJNA286956	SAMN03774729	1630135	2392314	2132	62.59	3	3	1.78	1.1	1.16	1.85603	1.38118	1031	2.39212	0	NA	NA	NA	NA
2751185668	2751185668	Devriesea	Bacteria	Actinobacteriota	Actinomycetia	Actinomycetales	Dermabacteraceae	Devriesea	Devriesea agamarum	NA	Yes		GCA_900070355.1	PRJEB9356	SAMEA3388572	472569	2958880	2610	60.14	2	2	13.03	0.18	2.47	4.23128	1.45991	1135	2.60536	1	NA	NA	NA	NA
2687453142	2687453142	Arsenicicoccus	Bacteria	Actinobacteriota	Actinomycetia	Actinomycetales	Dermatophilaceae	Arsenicicoccus	Arsenicicoccus sp001189535	NA	Yes		GCA_001189535.1	PRJNA282954	SAMN03704031	1658671	3525271	3313	72.73	2	2	3.23	-0.46	4.41	4.2735	1.61123	1389	3.01841	0	NA	NA	NA	NA
2537562210	2537562210	Austwickia	Bacteria	Actinobacteriota	Actinomycetia	Actinomycetales	Dermatophilaceae	Austwickia	Austwickia chelonae	NA	Yes		GCA_000298175.1	PRJDB94	SAMD00041799	1184607	3541124	3096	66.15	1	2	3	-2.38	39.42	2.96538	1.57319	1298	2.84238	0	NA	NA	NA	NA
2687453746	2687453746	Austwickia	Bacteria	Actinobacteriota	Actinomycetia	Actinomycetales	Dermatophilaceae	Austwickia	Austwickia chelonae	NA	Yes		GCA_900111385.1	PRJNA329808	SAMN05421595	100225	3544343	3124	66.16	1	2	0.51	-2.33	36.71	3.27585	1.57317	1312	2.8169	0	NA	NA	NA	NA
2634166369	2634166369	Branchiibius	Bacteria	Actinobacteriota	Actinomycetia	Actinomycetales	Dermatophilaceae	Branchiibius	Branchiibius hedensis	NA	Yes			PRJNA303731	SAMN04489750	672460	4008675	3994	67.08	2	NA	70.61	0.28	2.26	3.70244	1.76761	1420	2.87932	1	NA	NA	NA	NA
2744054774	2744054774	Branchiibius	Bacteria	Actinobacteriota	Actinomycetia	Actinomycetales	Dermatophilaceae	Branchiibius	Branchiibius sp001594145	NA	Yes		GCA_001594145.1	PRJNA313208	SAMN04516865	1807500	3837582	3774	67.08	1	NA	5.86	0.36	2.11	2.95054	1.73261	1380	2.94118	0	NA	NA	NA	NA
2521172561	2521172561	Demetria	Bacteria	Actinobacteriota	Actinomycetia	Actinomycetales	Dermatophilaceae	Demetria	Demetria terragena	NA	Yes	Compost, Soil	GCA_000376825.1	PRJNA182401	SAMN02440416	1121385	3574772	3454	64.74	2	NA	2.03	0.11	2.62	4.41846	1.71281	1358	3.12681	0	SRR892469	78.187	3.83696e+06	3
2648501268	2648501268	unclassified	Bacteria	Actinobacteriota	Actinomycetia	Actinomycetales	Dermatophilaceae	Dermacoccus	Dermacoccus abyssi	NA	Yes		GCA_001021715.1	PRJNA280804	SAMN03470203	0	3073724	2925	68.3	1	NA	81.16	-0.78	6.08	5.7954	1.48516	1280	2.5641	0	NA	NA	NA	NA
2588253755	2588253755	Dermacoccus	Bacteria	Actinobacteriota	Actinomycetia	Actinomycetales	Dermatophilaceae	Dermacoccus	Dermacoccus nishinomiyaensis	NA	Yes	Aquatic, Hot spring	GCA_000725405, GCA_000725405.1	PRJNA253981	SAMN02902417	1274	3113642	2339	69.04	3	3	0.73	-0.75	5.89	4.57462	1.3982	1110	2.09491	1	NA	NA	NA	NA
2590828657	2590828657	Intrasporangium	Bacteria	Actinobacteriota	Actinomycetia	Actinomycetales	Dermatophilaceae	Humihabitans	Humihabitans oryzae	NA	Yes		GCA_000576595.1	PRJNA215131	SAMN02952955	1386089	4636528	4145	71.39	3	2	2.65	-0.73	5.74	3.22057	1.83208	1465	3.16043	0	NA	NA	NA	NA
649633057	649633057	Intrasporangium	Bacteria	Actinobacteriota	Actinomycetia	Actinomycetales	Dermatophilaceae	Intrasporangium	Intrasporangium calvum	NA	Yes	Air	GCA_000184685.1	PRJNA43527	SAMN00713569	710696	4024382	3710	70.7	2	2	2.16	-0.63	5.21	4.74456	1.35085	590	2.96496	1	NA	NA	NA	NA
2588253842	2588253842	Intrasporangium	Bacteria	Actinobacteriota	Actinomycetia	Actinomycetales	Dermatophilaceae	Intrasporangium_A	Intrasporangium_A chromatireducens	NA	Yes	Soil	GCA_000576575.1	PRJNA215130	SAMN02952954	584657	4804251	4417	70.58	1	2	3.46	0.05	2.77	3.96501	1.91603	1441	3.01109	0	NA	NA	NA	NA
2531839443	2531839443	Janibacter	Bacteria	Actinobacteriota	Actinomycetia	Actinomycetales	Dermatophilaceae	Janibacter	Janibacter hoylei	NA	Yes	Air, Stratosphere	GCA_000297495.1	PRJNA170341	SAMN02470608	1210046	3139099	3125	71.32	3	2	1.38	-0.14	3.27	5.98995	1.48336	1202	2.208	0	NA	NA	NA	NA
2718217638	2718217638	Janibacter	Bacteria	Actinobacteriota	Actinomycetia	Actinomycetales	Dermatophilaceae	Janibacter	Janibacter indicus	NA	Yes		GCA_900176385.1	PRJNA370094	SAMN06296429	857417	3419539	3383	71.23	1	2	3.04	NA	NA	7.37536	1.61324	1360	2.57168	0	SRR5851862	93.5041	3.22981e+06	4
2721755827	2721755827	Janibacter	Bacteria	Actinobacteriota	Actinomycetia	Actinomycetales	Dermatophilaceae	Janibacter	Janibacter indicus	NA	Yes		GCA_001889125.1	PRJNA300616	SAMN04226596	857417	3401189	3326	71.24	2	2	1.86	NA	NA	5.18547	1.61302	1367	2.34516	1	NA	NA	NA	NA
2690315895	2690315895	Janibacter	Bacteria	Actinobacteriota	Actinomycetia	Actinomycetales	Dermatophilaceae	Janibacter	Janibacter melonis	NA	Yes		GCA_001637565.1	PRJNA308781	SAMN04412765	262209	3196878	3096	72.99	1	2	7.3	NA	NA	8.58281	1.56747	1334	3.26227	0	NA	NA	NA	NA
2643221703	2643221703	Janibacter	Bacteria	Actinobacteriota	Actinomycetia	Actinomycetales	Dermatophilaceae	Janibacter	Janibacter sp001428305	NA	Yes		GCA_001428305.1	PRJNA298127	SAMN04155658	1736393	3637840	3513	69.93	1	2	20.78	-0.57	4.92	3.91631	1.66831	1420	2.9035	0	NA	NA	NA	NA
2690315844	2690315844-cluster	Janibacter	Bacteria	Actinobacteriota	Actinomycetia	Actinomycetales	Dermatophilaceae	Janibacter	Janibacter terrae	NA	Yes	Soil	GCA_001591405.1	PRJDB234	SAMD00046504	1216972	3575606	3582	71.71	1	2	5.64	NA	NA	6.3871	1.63423	1408	2.62423	1	NA	NA	NA	NA
2524023180	2524023180	Kineosphaera	Bacteria	Actinobacteriota	Actinomycetia	Actinomycetales	Dermatophilaceae	Kineosphaera	Kineosphaera limosa	NA	Yes	Sludge, Wastewater	GCA_000298215.1	PRJDB95	SAMD00041770	1184609	4847237	4470	70.43	1	NA	3.76	0.49	1.89	4.62885	1.8018	1554	3.26622	0	NA	NA	NA	NA
2639762785	2639762785	Knoellia	Bacteria	Actinobacteriota	Actinomycetia	Actinomycetales	Dermatophilaceae	Knoellia	Knoellia aerolata	NA	Yes	Air	GCA_000768695.1	PRJNA214594	SAMN03144715	1385519	4087548	3987	71.29	2	NA	18.18	NA	NA	5.71415	1.72668	1372	3.00978	0	NA	NA	NA	NA
2630968446	2630968446	Knoellia	Bacteria	Actinobacteriota	Actinomycetia	Actinomycetales	Dermatophilaceae	Knoellia	Knoellia flava	NA	Yes		GCA_000768675.1	PRJNA214586	SAMN03144714	1385518	3561699	3467	71.52	1	NA	19.3	NA	NA	4.52626	1.60682	1348	3.2593	0	NA	NA	NA	NA
2681812814	2681812814	Knoellia	Bacteria	Actinobacteriota	Actinomycetia	Actinomycetales	Dermatophilaceae	Knoellia	Knoellia remsis	NA	Yes			PRJNA329875	SAMN05421826	407159	3573222	3445	70.68	1	NA	8.3	-0.15	3.3	4.14327	1.60544	1361	3.0479	0	NA	NA	NA	NA
2630968646	2630968646	Knoellia	Bacteria	Actinobacteriota	Actinomycetia	Actinomycetales	Dermatophilaceae	Knoellia	Knoellia sinensis	NA	Yes	Soil	GCA_000768705.1	PRJNA214599	SAMN03144716	1385520	3987063	3886	68.34	1	NA	26.43	0.29	2.23	2.55115	1.72864	1393	3.83428	0	NA	NA	NA	NA
2643221704	2643221704	Knoellia	Bacteria	Actinobacteriota	Actinomycetia	Actinomycetales	Dermatophilaceae	Knoellia	Knoellia sp001427985	NA	Yes		GCA_001427985.1	PRJNA298127	SAMN04155659	1736394	3605744	3409	69.89	1	NA	29.39	-0.72	5.7	3.88886	1.63747	1393	3.02141	0	NA	NA	NA	NA
2634166482	2634166482	Knoellia	Bacteria	Actinobacteriota	Actinomycetia	Actinomycetales	Dermatophilaceae	Knoellia	Knoellia subterranea	NA	Yes	Soil	GCA_000768685.1	PRJNA214600	SAMN03144717	1385521	3566056	3509	69.04	1	NA	11.26	-0.04	3	3.28063	1.65269	1359	3.47677	0	NA	NA	NA	NA
2731957585	2731957585	Kribbia	Bacteria	Actinobacteriota	Actinomycetia	Actinomycetales	Dermatophilaceae	Kribbia	Kribbia dieselivorans	NA	Yes	Sediment	GCA_001552435.1	PRJDB451	SAMD00046500	1223526	3276768	3272	69.2	1	NA	16.6	0.41	2.02	2.01772	1.652	1227	2.72005	0	NA	NA	NA	NA
2734482797	2734482797	Kytococcus	Bacteria	Actinobacteriota	Actinomycetia	Actinomycetales	Dermatophilaceae	Kytococcus	Kytococcus aerolatus	NA	Yes	Air	GCA_900187395.1	PRJNA332821	SAMN05445756	592308	2402416	2274	72.34	1	2	3.83	-0.64	5.24	5.18876	1.39114	1084	2.28672	1	NA	NA	NA	NA
644736380	644736380	Kytococcus	Bacteria	Actinobacteriota	Actinomycetia	Actinomycetales	Dermatophilaceae	Kytococcus	Kytococcus sedentarius	NA	Yes	Aquatic, Marine, Sea water	GCA_000023925	PRJNA21067	SAMN02598443	478801	2785024	2692	71.63	2	2	2.01	-0.54	4.77	4.41105	1.27492	331	2.11738	0	NA	NA	NA	NA
2645728084	2645728084	Luteipulveratus	Bacteria	Actinobacteriota	Actinomycetia	Actinomycetales	Dermatophilaceae	Luteipulveratus	Luteipulveratus halotolerans	NA	Yes		GCA_001247745.1	PRJNA278627	SAMN03421050	1631356	4464286	4539	70.05	2	2	15.99	-0.58	4.94	5.13834	1.81837	1459	2.90813	1	NA	NA	NA	NA
2645727824	2645727824	Luteipulveratus	Bacteria	Actinobacteriota	Actinomycetia	Actinomycetales	Dermatophilaceae	Luteipulveratus	Luteipulveratus mongoliensis	NA	Yes		GCA_001190945.1	PRJNA278633	SAMN03421079	571913	5420910	5225	68.24	2	2	29.21	-0.37	4.07	4.82896	2.10372	1504	4.30622	1	NA	NA	NA	NA
2648501368	2648501368	Mobilicoccus	Bacteria	Actinobacteriota	Actinomycetia	Actinomycetales	Dermatophilaceae	Mobilicoccus	Mobilicoccus massiliensis	NA	Yes		GCA_000826525.1	PRJEB7716	SAMEA3114260	1522310	3840983	3419	70.47	2	3	79.91	-0.39	4.14	5.83954	1.60322	1429	2.72009	0	NA	NA	NA	NA
2513237258	2513237258	Mobilicoccus	Bacteria	Actinobacteriota	Actinomycetia	Actinomycetales	Dermatophilaceae	Mobilicoccus	Mobilicoccus pelagius	NA	Yes	Host	GCA_000247995	PRJDA73367	SAMD00041798	1089455	3544917	3162	71.89	1	3	2.78	NA	NA	5.68574	1.49774	1328	2.24541	1	NA	NA	NA	NA
2671180024	2671180024	Ornithinimicrobium	Bacteria	Actinobacteriota	Actinomycetia	Actinomycetales	Dermatophilaceae	Ornithinimicrobium	Ornithinimicrobium cerasi	NA	Yes		GCA_900221015.1	PRJNA330484	SAMN05421879	384677	3778350	3490	72.6	3	2	6.07	0.27	2.29	6.93711	1.64027	1326	2.83668	0	SRR5881204	76.381	3.95386e+06	4
2524614884	2524614884	Ornithinimicrobium	Bacteria	Actinobacteriota	Actinomycetia	Actinomycetales	Dermatophilaceae	Ornithinimicrobium	Ornithinimicrobium pekingense	NA	Yes	Bioreactor, Sludge	GCA_000421185.1	PRJNA195797	SAMN02441240	1122622	3852644	3598	72.94	1	2	3	NA	NA	16.2026	1.69872	1404	2.83491	0	SRR896313	83.5551	3.59044e+06	5
2671180066	2671180066	Pedococcus	Bacteria	Actinobacteriota	Actinomycetia	Actinomycetales	Dermatophilaceae	Pedococcus	Pedococcus cremeus	NA	Yes		GCA_900111375.1	PRJNA323142	SAMN05216199	587636	4330933	4105	71.67	4	NA	10.84	NA	NA	3.8164	1.8078	1462	3.02071	0	SRR4217677	79.2704	3.80974e+06	13
2634166372	2634166372	Pedococcus	Bacteria	Actinobacteriota	Actinomycetia	Actinomycetales	Dermatophilaceae	Pedococcus	Pedococcus dokdonensis	NA	Yes		GCA_900104525.1	PRJNA303790	SAMN04489867	443156	3942064	3753	71.22	1	NA	50.76	-0.29	3.76	5.45156	1.73551	1380	3.4639	0	NA	NA	NA	NA
2643221567	2643221567	Phycicoccus	Bacteria	Actinobacteriota	Actinomycetia	Actinomycetales	Dermatophilaceae	Pedococcus	Pedococcus sp001426245	NA	Yes		GCA_001427915.1	PRJNA297942	SAMN04155831	1736562	4163945	3953	71.36	1	1.5	1.57	-1.27	10.14	5.1754	1.73224	1464	3.28864	0	NA	NA	NA	NA
2643221624	2643221624	Phycicoccus	Bacteria	Actinobacteriota	Actinomycetia	Actinomycetales	Dermatophilaceae	Pedococcus	Pedococcus sp001426245	NA	Yes		GCA_001426245.1	PRJNA297942	SAMN04155690	1736421	4384879	4125	71.08	1	1.5	3.1	-0.58	4.94	5.28802	1.78922	1466	3.51515	0	NA	NA	NA	NA
2643221855	2643221855-cluster	Phycicoccus	Bacteria	Actinobacteriota	Actinomycetia	Actinomycetales	Dermatophilaceae	Pedococcus	Pedococcus sp001429605	NA	Yes		GCA_001429605.1	PRJNA298127	SAMN04155679	1736414	4294604	4044	70.71	1	1.5	4.8	-0.65	5.31	3.72894	1.8162	1420	3.56083	0	NA	NA	NA	NA
2630968219	2630968219	Phycicoccus	Bacteria	Actinobacteriota	Actinomycetia	Actinomycetales	Dermatophilaceae	Phycicoccus	Phycicoccus duodecadis	NA	Yes			PRJNA303845	SAMN04489763	173053	3500352	3268	73.62	1	1.5	34.49	NA	NA	11.4742	1.65045	1336	2.96818	1	NA	NA	NA	NA
2751185733	2751185733	Phycicoccus	Bacteria	Actinobacteriota	Actinomycetia	Actinomycetales	Dermatophilaceae	Phycicoccus	Phycicoccus jejuensis	NA	Yes		GCA_000720925.1	PRJNA238534	SAMN02645228	367299	3959805	3823	73.58	1	1.5	8.76	NA	NA	16.0193	1.6473	1446	3.19121	1	NA	NA	NA	NA
2643221844	2643221844	Tetrasphaera	Bacteria	Actinobacteriota	Actinomycetia	Actinomycetales	Dermatophilaceae	Phycicoccus	Phycicoccus sp001428065	NA	Yes		GCA_001428065.1	PRJNA298127	SAMN04155664	1736399	3470999	3294	73.31	1	1	9.35	NA	NA	12.1724	1.64453	1325	2.88403	0	NA	NA	NA	NA
2600254961	2600254961	Phycicoccus	Bacteria	Actinobacteriota	Actinomycetia	Actinomycetales	Dermatophilaceae	Phycicoccus_A	Phycicoccus_A elongatus	NA	Yes	Sludge, Wastewater	GCA_000367525	PRJEB34	SAMEA2272747	1193181	3157491	3135	68.99	1	1.5	1.47	0.32	2.18	2.53688	1.49145	1286	2.67943	0	NA	NA	NA	NA
2681812969	2681812969	Piscicoccus	Bacteria	Actinobacteriota	Actinomycetia	Actinomycetales	Dermatophilaceae	Piscicoccus	Piscicoccus intestinalis	NA	Yes	Host	GCA_001515525.1	PRJDB144	SAMD00018689	1208313	4685130	4404	71.74	1	NA	11.44	-0.33	3.91	5.49272	1.78835	1493	2.95186	1	NA	NA	NA	NA
2675903632	2675903632	Serinicoccus	Bacteria	Actinobacteriota	Actinomycetia	Actinomycetales	Dermatophilaceae	Serinicoccus	Serinicoccus chungangensis_A	NA	Yes		GCA_001483745.1	PRJNA307150	SAMN04376036	767452	3556988	3302	72.91	1	2	3.36	-1.02	7.74	9.26252	1.60704	1336	2.72562	0	NA	NA	NA	NA
2524614805	2524614805	Serinicoccus	Bacteria	Actinobacteriota	Actinomycetia	Actinomycetales	Dermatophilaceae	Serinicoccus	Serinicoccus marinus	NA	Yes	Aquatic, Marine, Sea water	GCA_000421245.1	PRJNA195809	SAMN02441241	1123251	3396505	3295	72.21	2	2	2.19	NA	NA	6.37591	1.56628	1305	2.94385	0	SRR896356	92.407	3.24651e+06	4
2547132400	2547132400	Serinicoccus	Bacteria	Actinobacteriota	Actinomycetia	Actinomycetales	Dermatophilaceae	Serinicoccus	Serinicoccus profundi	NA	Yes		GCA_000224715	PRJNA67939	SAMN02471205	1043205	3433900	3273	71.97	1	2	0.82	-0.41	4.21	8.0758	1.59677	1302	2.78032	0	NA	NA	NA	NA
2522125155	2522125155	Terracoccus	Bacteria	Actinobacteriota	Actinomycetia	Actinomycetales	Dermatophilaceae	Terrabacter	Terrabacter sp000383675	NA	Yes		GCA_000383675.1	PRJNA187938	SAMN02440959	1172188	4938734	4641	71.5	1	NA	3.96	-0.56	4.86	5.85453	1.85209	1528	3.3398	1	SRR892335	61.7955	4.85473e+06	8
2740892466	2740892466	Terrabacter	Bacteria	Actinobacteriota	Actinomycetia	Actinomycetales	Dermatophilaceae	Terrabacter	Terrabacter sp000955875	NA	Yes		GCA_000955875.1	PRJNA275245	SAMN03340297	1619947	4850692	4510	71.46	1	NA	5.23	-0.92	6.98	6.94116	1.88682	1502	3.61419	0	NA	NA	NA	NA
2643221875	2643221875-cluster	Terrabacter	Bacteria	Actinobacteriota	Actinomycetia	Actinomycetales	Dermatophilaceae	Terrabacter	Terrabacter sp001428505	NA	Yes		GCA_001429645.1	PRJNA298127	SAMN04155683	1736418	4888783	4559	71.46	1	NA	13.62	-0.87	6.64	7.32976	1.86689	1510	3.24633	0	NA	NA	NA	NA
2643221711	2643221711	unclassified	Bacteria	Actinobacteriota	Actinomycetia	Actinomycetales	Dermatophilaceae	Terrabacter	Terrabacter sp001429185	NA	Yes		GCA_001429185.1	PRJNA297942	SAMN04155872	0	4865335	4483	71.49	1	NA	2.88	-0.81	6.26	5.52475	1.85855	1520	3.41289	0	NA	NA	NA	NA
2643221876	2643221876	Terrabacter	Bacteria	Actinobacteriota	Actinomycetia	Actinomycetales	Dermatophilaceae	Terrabacter	Terrabacter sp001429185	NA	Yes		GCA_001429655.1	PRJNA298127	SAMN04155684	1736419	4900260	4516	71.52	1	NA	3.52	-0.6	5.08	4.85187	1.87039	1520	3.49867	0	NA	NA	NA	NA
2636416099	2636416099	Tetrasphaera	Bacteria	Actinobacteriota	Actinomycetia	Actinomycetales	Dermatophilaceae	Tetrasphaera	Tetrasphaera japonica	NA	Yes		GCA_001046855.1	PRJEB36	SAMEA3146271	1194083	5118921	4819	71.51	1	1	0.68	NA	NA	5.25231	2.00069	1446	4.06723	1	NA	NA	NA	NA
2636415408	2636415408	Tetrasphaera	Bacteria	Actinobacteriota	Actinomycetia	Actinomycetales	Dermatophilaceae	Tetrasphaera_A	Tetrasphaera_A australiensis	NA	Yes		GCA_001050535.1	PRJEB35	SAMEA3146317	1193182	4212273	4521	69.01	1	1	4.58	0.06	2.73	2.13566	1.72679	1325	2.76488	0	NA	NA	NA	NA
2630968945	2630968945	Tetrasphaera	Bacteria	Actinobacteriota	Actinomycetia	Actinomycetales	Dermatophilaceae	Tetrasphaera_A	Tetrasphaera_A jenkinsii	NA	Yes	Sludge, Wastewater	GCA_001046875.1	PRJEB37	SAMEA3146295	1193518	3788586	3763	68.24	1	1	40.42	-1.07	8.16	10.1397	1.62548	1303	2.79033	0	NA	NA	NA	NA
2731639219	2731639219	Kineococcus	Bacteria	Actinobacteriota	Actinomycetia	Actinomycetales	Kineococcaceae	Kineococcus	Kineococcus xinjiangensis	NA	Yes			PRJNA402514	SAMN07621109	512762	4617682	4218	74.65	1	4	39.05	NA	NA	6.73166	1.79709	1375	3.31911	0	NA	NA	NA	NA
2630968525	2630968525	Agreia	Bacteria	Actinobacteriota	Actinomycetia	Actinomycetales	Microbacteriaceae	Agreia	Agreia bicolorata	NA	Yes		GCA_000938265.1	PRJNA274891	SAMN03333328	110935	3920719	3783	65.19	1	NA	77.29	0.29	2.24	3.15708	1.90735	1306	4.30875	0	NA	NA	NA	NA
2708742401	2708742401	Agreia	Bacteria	Actinobacteriota	Actinomycetia	Actinomycetales	Microbacteriaceae	Agreia	Agreia bicolorata	NA	Yes		GCA_900167545.1	PRJNA369923	SAMN06295879	123316	3876213	3735	65.24	1	NA	1.04	0.28	2.26	2.46531	1.89582	1315	4.60509	0	SRR5832511	78.8139	3.83181e+06	3
2708742395	2708742395	Agreia	Bacteria	Actinobacteriota	Actinomycetia	Actinomycetales	Microbacteriaceae	Agreia	Agreia pratensis	NA	Yes		GCA_900177685.1	PRJNA369975	SAMN06296010	150121	3582686	3496	65.39	1	NA	1.14	-0.41	4.2	4.77858	1.82009	1284	3.91876	0	SRR5832269	80.315	3.76019e+06	3
2643221748	2643221748-cluster	Agreia	Bacteria	Actinobacteriota	Actinomycetia	Actinomycetales	Microbacteriaceae	Agreia	Agreia sp001421485	NA	Yes		GCA_001421485.1	PRJNA297956	SAMN04151684	1735682	3542150	3446	66.29	1	NA	1.6	-0.22	3.53	3.03985	1.81166	1269	4.03366	0	NA	NA	NA	NA
2643221787	2643221787	Agreia	Bacteria	Actinobacteriota	Actinomycetia	Actinomycetales	Microbacteriaceae	Agreia	Agreia sp001422485	NA	Yes		GCA_001422695.1	PRJNA297956	SAMN04151695	1736305	4022387	3836	67.4	1	NA	2.84	-0.53	4.74	4.05399	2.00307	1304	4.19708	0	NA	NA	NA	NA
2643221872	2643221872	Agreia	Bacteria	Actinobacteriota	Actinomycetia	Actinomycetales	Microbacteriaceae	Agreia	Agreia sp001422485	NA	Yes		GCA_001422485.1	PRJNA297956	SAMN04151711	1736321	3978453	3756	67.59	1	NA	2.64	-0.78	6.06	3.54224	1.97617	1301	4.15335	0	NA	NA	NA	NA
2708742470	2708742470	Agreia	Bacteria	Actinobacteriota	Actinomycetia	Actinomycetales	Microbacteriaceae	Agreia	Agreia sp900177765	NA	Yes		GCA_900177765.1	PRJNA369924	SAMN06295943	1938889	3762434	3637	65.85	1	NA	1.95	-0.54	4.79	4.25295	1.86713	1302	3.87682	1	SRR5832516	77.7559	3.88395e+06	4
2623620613	2623620613	Agrococcus	Bacteria	Actinobacteriota	Actinomycetia	Actinomycetales	Microbacteriaceae	Agrococcus	Agrococcus baldri	NA	Yes		GCA_900114805.1	PRJNA303245	SAMN04487783	153730	2904476	2855	71.17	1	1	1.37	-0.57	4.9	5.78651	1.58776	1225	3.01226	0	SRR4147267	104.044	2.90261e+06	3
2634166154	2634166154	Agrococcus	Bacteria	Actinobacteriota	Actinomycetia	Actinomycetales	Microbacteriaceae	Agrococcus	Agrococcus carbonis	NA	Yes	Soil	GCA_900104705.1	PRJNA303806	SAMN04489719	684552	2773210	2678	72.99	1	1	94.29	NA	NA	6.03824	1.56261	1182	2.50187	0	NA	NA	NA	NA
2634166279	2634166279	Agrococcus	Bacteria	Actinobacteriota	Actinomycetia	Actinomycetales	Microbacteriaceae	Agrococcus	Agrococcus jejuensis	NA	Yes		GCA_900099705.1	PRJNA303805	SAMN04489720	399736	3400078	3301	72.64	2	1	78.19	NA	NA	4.7277	1.72837	1248	3.15056	1	NA	NA	NA	NA
2597489936	2597489936	Agrococcus	Bacteria	Actinobacteriota	Actinomycetia	Actinomycetales	Microbacteriaceae	Agrococcus	Agrococcus pavilionensis	NA	Yes	Lake	GCA_000400485.1	PRJNA201450	SAMN02471611	1330458	2878403	2847	72.56	1	1	0.81	NA	NA	4.62848	1.56522	1173	2.17773	0	NA	NA	NA	NA
2721755702	2721755702	Agromyces	Bacteria	Actinobacteriota	Actinomycetia	Actinomycetales	Microbacteriaceae	Agromyces	Agromyces aureus	NA	Yes		GCA_001660485.1	PRJNA302856	SAMN04283684	453304	4373124	4000	70.39	3	2.4	1.5	-0.74	5.83	2.3545	1.94919	1358	4.175	1	SRR2954730	90.1641	4.17962e+06	4
2698536811	2698536811	Agromyces	Bacteria	Actinobacteriota	Actinomycetia	Actinomycetales	Microbacteriaceae	Agromyces	Agromyces cerinus	NA	Yes		GCA_900142065.1	PRJNA331513	SAMN05443544	232089	4187509	3963	69.97	1	2.4	1.51	-0.89	6.76	4.7823	1.98728	1337	4.23921	2	NA	NA	NA	NA
2634166342	2634166342	Agromyces	Bacteria	Actinobacteriota	Actinomycetia	Actinomycetales	Microbacteriaceae	Agromyces	Agromyces flavus	NA	Yes	Soil	GCA_900104685.1	PRJNA303804	SAMN04489721	589382	3692308	3530	71.3	2	2.4	88.78	NA	NA	3.63874	1.82411	1319	3.73938	0	NA	NA	NA	NA
2643221549	2643221549	Agromyces	Bacteria	Actinobacteriota	Actinomycetia	Actinomycetales	Microbacteriaceae	Agromyces	Agromyces fucosus	NA	Yes		GCA_001427265.1	PRJNA297942	SAMN04155736	1736467	4042819	3731	70.08	1	2.4	13.56	-1.11	8.54	5.12353	1.96015	1330	4.28839	1	NA	NA	NA	NA
2524023150	2524023150	Agromyces	Bacteria	Actinobacteriota	Actinomycetia	Actinomycetales	Microbacteriaceae	Agromyces	Agromyces italicus	NA	Yes	Cave	GCA_000421545.1	PRJNA188809	SAMN02441581	1120959	3730505	3451	70.19	1	2.4	1.27	-0.63	5.19	3.61508	1.78077	1300	4.23066	0	NA	NA	NA	NA
2643221754	2643221754	Agromyces	Bacteria	Actinobacteriota	Actinomycetia	Actinomycetales	Microbacteriaceae	Agromyces	Agromyces sp001421565	NA	Yes		GCA_001421565.1	PRJNA297956	SAMN04151687	1735688	4428049	3980	70.64	1	2.4	13.19	-1.05	8	3.3934	1.98452	1357	4.04523	1	NA	NA	NA	NA
2643221700	2643221700	Agromyces	Bacteria	Actinobacteriota	Actinomycetia	Actinomycetales	Microbacteriaceae	Agromyces	Agromyces sp001428255	NA	Yes		GCA_001428255.1	PRJNA298127	SAMN04155655	1736390	4827303	4601	69.97	1	2.4	24.73	0.4	2.05	2.86924	2.22585	1377	4.8033	0	NA	NA	NA	NA
2643221619	2643221619	Agromyces	Bacteria	Actinobacteriota	Actinomycetia	Actinomycetales	Microbacteriaceae	Agromyces	Agromyces sp001429165	NA	Yes		GCA_001429165.1	PRJNA297942	SAMN04155870	1736601	4158469	4025	69.7	1	2.4	13.59	-0.68	5.49	4.27141	1.9733	1311	4.19876	1	NA	NA	NA	NA
2744054554	2744054554	Agromyces	Bacteria	Actinobacteriota	Actinomycetia	Actinomycetales	Microbacteriaceae	Agromyces	Agromyces sp001620055	NA	Yes		GCA_001620055.1	PRJNA305084	SAMN04378109	1775951	3336617	3266	72.12	1	2.4	1.53	NA	NA	4.03802	1.7272	1272	3.6436	0	NA	NA	NA	NA
2690315658	2690315658	Agromyces	Bacteria	Actinobacteriota	Actinomycetia	Actinomycetales	Microbacteriaceae	Agromyces	Agromyces sp900113185	NA	Yes		GCA_900113185.1	PRJNA329706	SAMN05428970	1881031	4298469	3907	70.84	1	2.4	1.66	-1.09	8.34	2.92916	1.97932	1354	4.22319	1	SRR4235169	71.2529	4.23843e+06	6
2524023187	2524023187	Agromyces	Bacteria	Actinobacteriota	Actinomycetia	Actinomycetales	Microbacteriaceae	Agromyces	Agromyces subbeticus	NA	Yes	Cave	GCA_000421565.1	PRJNA188814	SAMN02441229	1120960	4303916	4026	69.13	1	2.4	2.06	-0.85	6.46	3.56733	2.04295	1327	4.32191	0	NA	NA	NA	NA
2734482167	2734482167	Amnibacterium	Bacteria	Actinobacteriota	Actinomycetia	Actinomycetales	Microbacteriaceae	Amnibacterium	Amnibacterium kyonggiense	NA	Yes			PRJNA402474	SAMN07621476	595671	3709865	3700	73.1	1	NA	11.59	-0.69	5.53	10.7664	1.81687	1316	3.35135	0	NA	NA	NA	NA
2513237284	2513237284	Candidatus Aquiluna	Bacteria	Actinobacteriota	Actinomycetia	Actinomycetales	Microbacteriaceae	Aquiluna	Aquiluna sp000257665	NA	Yes	Marine	GCA_000257665.1	PRJNA72843	SAMN02469920	1081644	1359862	1410	51.66	1	NA	5.82	1.3	1	1.231	1.19713	837	1.98582	0	NA	NA	NA	NA
2675903689	2675903689	Aquiluna	Bacteria	Actinobacteriota	Actinomycetia	Actinomycetales	Microbacteriaceae	Aquiluna	Aquiluna sp900100865	NA	Yes		GCA_900100865.1	PRJNA322864	SAMN05216534	1855377	1663804	1694	51.86	1	NA	8.74	1.03	1.23	0.988657	1.26041	937	2.36128	0	SRR4236654	187.659	1.6093e+06	2
2751185490	2751185490	Microcella	Bacteria	Actinobacteriota	Actinomycetia	Actinomycetales	Microbacteriaceae	Chryseoglobus	Chryseoglobus sp002813345	NA	Yes		GCA_002813345.1	PRJNA402291	SAMN07626380	2035245	2259425	2230	68.36	1	1	24.57	-0.44	4.32	4.56174	1.40386	1087	2.6009	1	NA	NA	NA	NA
2636415928	2636415928	Clavibacter	Bacteria	Actinobacteriota	Actinomycetia	Actinomycetales	Microbacteriaceae	Clavibacter	Clavibacter capsici	NA	Yes		GCA_000785165.1	PRJNA262011	SAMN03079320	28447	3118634	3029	73.56	1	2	3.86	NA	NA	28.1564	1.67825	1209	4.09376	0	NA	NA	NA	NA
2582580973	2582580973	Clavibacter	Bacteria	Actinobacteriota	Actinomycetia	Actinomycetales	Microbacteriaceae	Clavibacter	Clavibacter michiganensis	NA	Yes		GCA_000698005.1	PRJNA228959	SAMN02951915	1291006	3420753	3197	72.02	1	2	1.38	-1.44	12.28	9.27894	1.67076	1221	3.90992	0	NA	NA	NA	NA
2708742539	2708742539	Clavibacter	Bacteria	Actinobacteriota	Actinomycetia	Actinomycetales	Microbacteriaceae	Clavibacter	Clavibacter michiganensis	NA	Yes		GCA_900168345.1	PRJNA364305	SAMN06265879	28447	3295723	3145	72.73	1	2	0.45	NA	NA	13.4553	1.67932	1238	3.72019	0	SRR5216688	87.273	3.46041e+06	3
2636415847	2636415847-cluster	Clavibacter	Bacteria	Actinobacteriota	Actinomycetia	Actinomycetales	Microbacteriaceae	Clavibacter	Clavibacter nebraskensis	NA	Yes		GCA_000966585.1	PRJNA278674	SAMN03435930	31963	3059794	2958	73.02	1	2	33.06	NA	NA	12.0344	1.59247	1222	3.78634	0	NA	NA	NA	NA
2744054585	2744054585	Clavibacter	Bacteria	Actinobacteriota	Actinomycetia	Actinomycetales	Microbacteriaceae	Clavibacter	Clavibacter tessellarius_A	NA	Yes		GCA_001618005.1	PRJNA308241	SAMN04390115	31965	3290948	3147	73.21	4	2	1.24	NA	NA	16.5598	1.66531	1231	3.81316	0	NA	NA	NA	NA
2731639183	2731639183	Compostimonas	Bacteria	Actinobacteriota	Actinomycetia	Actinomycetales	Microbacteriaceae	Compostimonas	Compostimonas suwonensis	NA	Yes			PRJNA402476	SAMN07621076	1048394	3882495	3507	69.28	1	NA	9.98	-1.14	8.81	3.50914	1.90097	1242	4.27716	2	NA	NA	NA	NA
2596583567	2596583567	unclassified	Bacteria	Actinobacteriota	Actinomycetia	Actinomycetales	Microbacteriaceae	Conyzicola	NA	fastani_species03	No					201174	2582396	2414	60.73	1	NA	94.45	0.25	2.32	2.17875	1.55943	1060	3.314	0	NA	NA	NA	NA
2651869507	2651869507	unclassified	Bacteria	Actinobacteriota	Actinomycetia	Actinomycetales	Microbacteriaceae	Conyzicola	NA	fastani_species03	No					201174	2794780	2632	60.66	2	NA	0.19	0.33	2.17	2.42839	1.57729	1145	3.26748	1	NA	NA	NA	NA
2651869521	2651869521	unclassified	Bacteria	Actinobacteriota	Actinomycetia	Actinomycetales	Microbacteriaceae	Conyzicola	NA	fastani_species03	No					201174	2814383	2646	60.61	1	NA	0.19	0.35	2.14	2.39508	1.57578	1148	3.25019	1	NA	NA	NA	NA
2751185728	2751185728	Cryobacterium	Bacteria	Actinobacteriota	Actinomycetia	Actinomycetales	Microbacteriaceae	Cryobacterium	Cryobacterium arcticum_A	NA	Yes		GCA_001679725.1	PRJNA326192	SAMN05271266	670052	4351229	4077	68.38	3	3	3.43	-1.37	11.32	2.34316	1.95194	1394	4.26784	2	NA	NA	NA	NA
2663762753	2663762753	Cryobacterium	Bacteria	Actinobacteriota	Actinomycetia	Actinomycetales	Microbacteriaceae	Cryobacterium	Cryobacterium flavum	NA	Yes		GCA_900103805.1	PRJNA323095	SAMN05216368	1424659	4040838	3947	64.67	1	3	60.7	-0.08	3.09	3.33166	1.81686	1376	3.29364	0	SRR4218324	74.6671	4.04462e+06	11
2667527407	2667527407	Cryobacterium	Bacteria	Actinobacteriota	Actinomycetia	Actinomycetales	Microbacteriaceae	Cryobacterium	Cryobacterium luteum	NA	Yes		GCA_900110125.1	PRJNA323097	SAMN05216281	1424661	3834069	3733	65.13	2	3	3.38	0.01	2.86	3.16647	1.73202	1321	3.13421	1	SRR4218325	85.7314	3.52263e+06	8
2667527402	2667527402	Cryobacterium	Bacteria	Actinobacteriota	Actinomycetia	Actinomycetales	Microbacteriaceae	Cryobacterium	Cryobacterium psychrotolerans	NA	Yes		GCA_900101115.1	PRJNA323098	SAMN05216282	386301	3247111	3114	68.27	2	3	4.56	-0.88	6.67	3.88637	1.62125	1299	2.66538	0	SRR4217669	107.136	2.81884e+06	8
2636416111	2636416111	Cryobacterium	Bacteria	Actinobacteriota	Actinomycetia	Actinomycetales	Microbacteriaceae	Cryobacterium	Cryobacterium roopkundense	NA	Yes		GCA_000764165.1	PRJNA252794	SAMN02863076	1001240	4356826	4304	65.29	1	3	3.11	-0.52	4.7	4.1857	1.81219	1395	2.99721	0	NA	NA	NA	NA
2597490200	2597490200	Cryobacterium	Bacteria	Actinobacteriota	Actinomycetia	Actinomycetales	Microbacteriaceae	Cryobacterium	Cryobacterium sp000738085	NA	Yes	Arctic, Glacier	GCA_000738085.1	PRJNA257128	SAMN02947788	1529318	4367159	4616	64.88	2	3	1.41	-0.08	3.11	3.07966	1.79805	1332	2.85962	0	NA	NA	NA	NA
2690315830	2690315830	Curtobacterium	Bacteria	Actinobacteriota	Actinomycetia	Actinomycetales	Microbacteriaceae	Curtobacterium	Curtobacterium ammoniigenes	NA	Yes	Host	GCA_001571045.1	PRJDB442	SAMD00046471	1223517	3038572	2882	67.87	1	3.28571	4.51	0.44	1.98	2.88727	1.64448	1187	3.50451	0	NA	NA	NA	NA
2731957856	2731957856	Curtobacterium	Bacteria	Actinobacteriota	Actinomycetia	Actinomycetales	Microbacteriaceae	Curtobacterium	Curtobacterium citreum	NA	Yes		GCA_001475775.1	PRJNA278178	SAMN03401342	2036	3431450	3396	72.09	1	3.28571	0.68	NA	NA	2.81089	1.73482	1252	3.82803	0	NA	NA	NA	NA
2547132189	2547132189-cluster	Curtobacterium	Bacteria	Actinobacteriota	Actinomycetia	Actinomycetales	Microbacteriaceae	Curtobacterium	Curtobacterium flaccumfaciens_A	NA	Yes	Beer	GCA_000349565.1	PRJNA188733	SAMN02471293	1292022	3692614	3585	70.9	1	3.28571	1.2	NA	NA	3.36549	1.8126	1254	4.04463	0	NA	NA	NA	NA
2630968408	2630968408-cluster	Curtobacterium	Bacteria	Actinobacteriota	Actinomycetia	Actinomycetales	Microbacteriaceae	Curtobacterium	Curtobacterium flaccumfaciens_A	NA	Yes		GCA_000834535.1	PRJNA270649	SAMN03267955	2035	3684420	3558	70.93	1	3.28571	95.87	NA	NA	4.65089	1.81818	1254	4.24396	0	NA	NA	NA	NA
2551306668	2551306668	Curtobacterium	Bacteria	Actinobacteriota	Actinomycetia	Actinomycetales	Microbacteriaceae	Curtobacterium	Curtobacterium luteum	NA	Yes		GCA_000333315.1	PRJDA69955	SAMD00036567	95611	3374750	3738	71.57	3	3.28571	0.8	NA	NA	3.52782	1.71207	1094	3.21027	0	NA	NA	NA	NA
2731957857	2731957857	Curtobacterium	Bacteria	Actinobacteriota	Actinomycetia	Actinomycetales	Microbacteriaceae	Curtobacterium	Curtobacterium luteum_A	NA	Yes		GCA_001475545.1	PRJNA278177	SAMN03401341	33881	3547870	3465	71.34	1	3.28571	0.87	NA	NA	4.85746	1.80257	1246	3.78066	1	NA	NA	NA	NA
2731957879	2731957879	Curtobacterium	Bacteria	Actinobacteriota	Actinomycetia	Actinomycetales	Microbacteriaceae	Curtobacterium	Curtobacterium oceanosedimentum	NA	Yes		GCA_001475745.1	PRJNA278203	SAMN03401368	465820	3342732	3233	71.81	2	3.28571	0.74	-1.4	11.75	7.82228	1.70024	1251	3.86638	0	NA	NA	NA	NA
2731957880	2731957880	Curtobacterium	Bacteria	Actinobacteriota	Actinomycetia	Actinomycetales	Microbacteriaceae	Curtobacterium	Curtobacterium oceanosedimentum	NA	Yes		GCA_001476135.1	PRJNA278204	SAMN03401369	465820	3386236	3274	71.69	1	3.28571	0.52	NA	NA	6.3335	1.72155	1239	3.78742	1	NA	NA	NA	NA
2751185788	2751185788	Curtobacterium	Bacteria	Actinobacteriota	Actinomycetia	Actinomycetales	Microbacteriaceae	Curtobacterium	Curtobacterium pusillum_A	NA	Yes		GCA_002025645.1	PRJNA357031	SAMN06130961	69373	4541048	4638	70.35	3	3.28571	2.8	NA	NA	2.41189	1.99777	1346	3.60069	0	NA	NA	NA	NA
2551306524	2551306524	Curtobacterium	Bacteria	Actinobacteriota	Actinomycetia	Actinomycetales	Microbacteriaceae	Curtobacterium	Curtobacterium sp000333375	NA	Yes		GCA_000333375.1	PRJDA69961	SAMD00036570	95614	3713770	4165	71.44	6	3.28571	2.23	NA	NA	4.10684	1.78775	1192	3.38535	0	NA	NA	NA	NA
2681813048	2681813048	Curtobacterium	Bacteria	Actinobacteriota	Actinomycetia	Actinomycetales	Microbacteriaceae	Curtobacterium	Curtobacterium sp000772085	NA	Yes		GCA_000772085.1	PRJNA263736	SAMN03106104	1561023	3443800	3255	71.95	4	3.28571	0.89	NA	NA	3.15821	1.71326	1259	3.7788	1	NA	NA	NA	NA
2643221840	2643221840	Curtobacterium	Bacteria	Actinobacteriota	Actinomycetia	Actinomycetales	Microbacteriaceae	Curtobacterium	Curtobacterium sp001422205	NA	Yes		GCA_001422205.1	PRJNA297956	SAMN04151701	1736311	3926430	3593	70.54	1	3.28571	17.81	NA	NA	3.02664	1.83739	1273	3.64598	0	NA	NA	NA	NA
2643221815	2643221815	Curtobacterium	Bacteria	Actinobacteriota	Actinomycetia	Actinomycetales	Microbacteriaceae	Curtobacterium	Curtobacterium sp001424385	NA	Yes		GCA_001424385.1	PRJNA297956	SAMN04151671	1736291	3580776	3440	71.28	1	3.28571	45.17	NA	NA	3.21075	1.82982	1281	4.06977	0	NA	NA	NA	NA
2751185786	2751185786	Curtobacterium	Bacteria	Actinobacteriota	Actinomycetia	Actinomycetales	Microbacteriaceae	Curtobacterium	Curtobacterium sp001705035	NA	Yes		GCA_001705035.1	PRJNA336181	SAMN05505369	1885315	3476452	3368	72.37	5	3.28571	1.51	NA	NA	3.2239	1.66986	1251	3.3848	0	SRR9712531	175.997	3.40914e+06	7
2751185787	2751185787	Curtobacterium	Bacteria	Actinobacteriota	Actinomycetia	Actinomycetales	Microbacteriaceae	Curtobacterium	Curtobacterium sp001742745	NA	Yes		GCA_001742745.1	PRJNA339451	SAMN05591371	1891920	3368952	3223	72.21	3	3.28571	0.65	NA	NA	3.90798	1.70706	1246	3.69221	0	SRR4293228	87.8398	2.29964e+06	6
2721755459	2721755459	Curtobacterium	Bacteria	Actinobacteriota	Actinomycetia	Actinomycetales	Microbacteriaceae	Curtobacterium	Curtobacterium sp001806325	NA	Yes		GCA_001806325.1	PRJNA345003	SAMN05854879	1905847	3795948	3679	71.44	3	3.28571	0.79	NA	NA	4.24936	1.93643	1290	4.02283	0	NA	NA	NA	NA
2602042068	2602042068	Curtobacterium	Bacteria	Actinobacteriota	Actinomycetia	Actinomycetales	Microbacteriaceae	Curtobacterium	Curtobacterium sp900086645	NA	Yes		GCA_900086645.1	PRJNA310388	SAMN04490367	1793722	3943501	3768	70.57	3	3.28571	0.66	NA	NA	3.02352	1.89947	1333	3.82166	1	NA	NA	NA	NA
2595698215	2595698215	Curtobacterium	Bacteria	Actinobacteriota	Actinomycetia	Actinomycetales	Microbacteriaceae	Curtobacterium	Curtobacterium sp900101675	NA	Yes		GCA_900101675.1	PRJNA248522	SAMN02800687	1502773	3853880	3693	71.15	4	3.28571	1.35	NA	NA	4.23171	1.92681	1298	4.14297	1	SRR4063164	86.2079	3.47996e+06	4
2731639227	2731639227	Diaminobutyricimonas	Bacteria	Actinobacteriota	Actinomycetia	Actinomycetales	Microbacteriaceae	Diaminobutyricimonas	Diaminobutyricimonas aerilata	NA	Yes			PRJNA402468	SAMN07621055	1162967	3494536	3342	70.68	1	NA	7.93	NA	NA	4.92302	1.87881	1246	4.66786	1	NA	NA	NA	NA
2643221908	2643221908	Frigoribacterium	Bacteria	Actinobacteriota	Actinomycetia	Actinomycetales	Microbacteriaceae	Frigoribacterium	Frigoribacterium endophyticum	NA	Yes		GCA_001423665.1	PRJNA297956	SAMN04151662	1736282	3287584	3042	73.37	2	1.5	3.02	NA	NA	5.68381	1.68512	1210	3.32018	0	NA	NA	NA	NA
2636415915	2636415915-cluster	Frigoribacterium	Bacteria	Actinobacteriota	Actinomycetia	Actinomycetales	Microbacteriaceae	Frigoribacterium	Frigoribacterium sp000878135	NA	Yes		GCA_000878135.1	PRJNA273162	SAMN03267928	1589899	3406371	3295	71.18	1	1.5	32.53	-0.15	3.3	4.95684	1.71746	1260	3.49014	0	NA	NA	NA	NA
2643221862	2643221862-cluster	Frigoribacterium	Bacteria	Actinobacteriota	Actinomycetia	Actinomycetales	Microbacteriaceae	Frigoribacterium	Frigoribacterium sp001422285	NA	Yes		GCA_001422285.1	PRJNA297956	SAMN04151703	1736313	3243570	3076	71.2	1	1.5	2.15	NA	NA	3.96281	1.67964	1233	3.41352	0	NA	NA	NA	NA
2643221922	2643221922	Frigoribacterium	Bacteria	Actinobacteriota	Actinomycetia	Actinomycetales	Microbacteriaceae	Frigoribacterium	Frigoribacterium sp001423905	NA	Yes		GCA_001423905.1	PRJNA297956	SAMN04151673	1736293	3436902	3192	71.48	7	1.5	2.82	NA	NA	3.72201	1.67727	1258	3.3208	0	NA	NA	NA	NA
2643221827	2643221827-cluster	unclassified	Bacteria	Actinobacteriota	Actinomycetia	Actinomycetales	Microbacteriaceae	Frigoribacterium	Frigoribacterium sp001424645	NA	Yes		GCA_001424645.1	PRJNA297956	SAMN04151762	0	3423183	3227	71.28	1	NA	0.03	NA	NA	4.1837	1.70087	1267	3.53269	1	NA	NA	NA	NA
2721755458	2721755458	Frondihabitans	Bacteria	Actinobacteriota	Actinomycetia	Actinomycetales	Microbacteriaceae	Frondihabitans	Frondihabitans sp001577365	NA	Yes		GCA_001577365.1	PRJNA310978	SAMN04457486	1795630	4766863	4744	68.43	2	2	10.12	-0.19	3.44	6.02323	2.14026	1319	3.54132	0	NA	NA	NA	NA
2524614536	2524614536	Glaciibacter	Bacteria	Actinobacteriota	Actinomycetia	Actinomycetales	Microbacteriaceae	Glaciibacter	Glaciibacter superstes	NA	Yes	Permafrost sediment	GCA_000421145.1	PRJNA195790	SAMN02440580	1121924	4802534	4626	64.38	3	NA	4.19	-0.06	3.04	4.98239	2.21736	1417	4.40986	1	SRR892629	68.4868	4.38041e+06	3
2718217681	2718217681	Glaciihabitans	Bacteria	Actinobacteriota	Actinomycetia	Actinomycetales	Microbacteriaceae	Glaciihabitans	Glaciihabitans tibetensis	NA	Yes			PRJNA370091	SAMN06296535	1266600	3728823	3519	65.44	1	NA	6.56	-0.29	3.77	2.63222	1.76976	1303	3.55215	1	SRR5851936	87.3392	3.45778e+06	4
2523533581	2523533581	Gryllotalpicola	Bacteria	Actinobacteriota	Actinomycetia	Actinomycetales	Microbacteriaceae	Gryllotalpicola	Gryllotalpicola ginsengisoli	NA	Yes	Soil	GCA_000419445.1	PRJNA188856	SAMN02441141	1121372	2944984	2815	70.93	1	2	1.71	-0.81	6.23	3.74094	1.65491	1162	3.62345	0	NA	NA	NA	NA
2731957611	2731957611	Gulosibacter	Bacteria	Actinobacteriota	Actinomycetia	Actinomycetales	Microbacteriaceae	Gulosibacter	Gulosibacter bifidus	NA	Yes		GCA_001570925.1	PRJDB1372	SAMD00046474	1349787	2123612	1921	61.68	1	NA	5.99	0.96	1.3	1.6478	1.28173	969	2.23842	1	NA	NA	NA	NA
2521172760	2521172760	Gulosibacter	Bacteria	Actinobacteriota	Actinomycetia	Actinomycetales	Microbacteriaceae	Gulosibacter	Gulosibacter faecalis	NA	Yes	Bovine, Host	GCA_000381765.1	PRJNA185227	SAMN02440490	1278308	2847348	2689	68.54	3	NA	1.34	-0.19	3.43	2.83497	1.63253	1162	3.71885	1	SRR891956	106.214	2.8245e+06	6
2667527392	2667527392	Herbiconiux	Bacteria	Actinobacteriota	Actinomycetia	Actinomycetales	Microbacteriaceae	Herbiconiux	Herbiconiux ginsengi	NA	Yes		GCA_900107435.1	PRJNA323111	SAMN05216554	381665	4853715	4633	68.43	1	2	50.98	-0.32	3.86	3.39618	2.22158	1390	4.5327	0	SRR4218335	76.1245	3.96718e+06	5
2731957614	2731957614	Herbiconiux	Bacteria	Actinobacteriota	Actinomycetia	Actinomycetales	Microbacteriaceae	Herbiconiux	Herbiconiux solani	NA	Yes	Host	GCA_001571005.1	PRJDB403	SAMD00046479	1220584	3849246	3681	70.23	1	2	9.73	-0.84	6.45	2.69503	1.86865	1279	3.85765	2	NA	NA	NA	NA
2523533583	2523533583	Humibacter	Bacteria	Actinobacteriota	Actinomycetia	Actinomycetales	Microbacteriaceae	Humibacter	Humibacter albus	NA	Yes	Compost, Sludge	GCA_000421825.1	PRJNA188916	SAMN02440591	1121952	3693075	3337	68.01	3	2	2.31	-0.31	3.83	3.89765	1.8283	1258	4.40515	0	NA	NA	NA	NA
2734482166	2734482166	Labedella	Bacteria	Actinobacteriota	Actinomycetia	Actinomycetales	Microbacteriaceae	Labedella	Labedella gwakjiensis	NA	Yes			PRJNA402471	SAMN07621113	390269	3838939	3643	69.18	1	NA	4.09	-0.72	5.67	3.51226	1.91411	1304	4.55668	1	NA	NA	NA	NA
2602041580	2602041580	Leifsonia	Bacteria	Actinobacteriota	Actinomycetia	Actinomycetales	Microbacteriaceae	Leifsonia	Leifsonia aquatica	NA	Yes	Water	GCA_000469485.1	PRJNA211798	SAMN02436753	1358026	4224399	4772	70.2	1	1.55556	0.65	-1.09	8.3	5.93018	1.98827	1279	3.772	0	NA	NA	NA	NA
2579779107	2579779107	Leifsonia	Bacteria	Actinobacteriota	Actinomycetia	Actinomycetales	Microbacteriaceae	Leifsonia	Leifsonia aquatica_A	NA	Yes		GCA_000633535.1	PRJNA226211	SAMN02729857	1416759	4578455	4411	70.36	1	1.55556	1.45	-0.65	5.33	2.55083	2.11168	1361	4.44344	1	NA	NA	NA	NA
2554235749	2554235749	Leifsonia	Bacteria	Actinobacteriota	Actinomycetia	Actinomycetales	Microbacteriaceae	Leifsonia	Leifsonia cynodontis	NA	Yes		GCA_000470775.1	PRJNA215687		1389489	2686418	2519	68.35	1	1.55556	1.11	-0.16	3.35	1.83789	1.35859	990	2.69948	4	NA	NA	NA	NA
2639762661	2639762661	Leifsonia	Bacteria	Actinobacteriota	Actinomycetia	Actinomycetales	Microbacteriaceae	Leifsonia	Leifsonia soli	NA	Yes		GCA_900107895.1	PRJNA311467	SAMN04515680	1798223	3937779	3796	70.27	1	1.55556	94.13	-0.63	5.22	4.18927	1.97874	1317	4.21496	0	SRR4176217	74.3995	4.05917e+06	4
2643221910	2643221910	Leifsonia	Bacteria	Actinobacteriota	Actinomycetia	Actinomycetales	Microbacteriaceae	Leifsonia	Leifsonia sp001423695	NA	Yes		GCA_001423695.1	PRJNA297956	SAMN04151731	1736341	4157793	4053	69.61	1	1.55556	15.54	-0.68	5.49	3.82638	2.03402	1352	3.92302	0	NA	NA	NA	NA
2522125173	2522125173-cluster	Cryocola	Bacteria	Actinobacteriota	Actinomycetia	Actinomycetales	Microbacteriaceae	Leifsonia	Leifsonia sp900100265	NA	Yes		GCA_000383315.1	PRJNA187939	SAMN02440964	1169145	4090615	3976	69.85	1	NA	3.8	-0.64	5.28	3.51533	2.02707	1330	4.27565	0	SRR892364	83.7559	3.58184e+06	3
2639762589	2639762589-cluster	Leifsonia	Bacteria	Actinobacteriota	Actinomycetia	Actinomycetales	Microbacteriaceae	Leifsonia	Leifsonia sp900100265	NA	Yes		GCA_900100265.1	PRJNA311465	SAMN04515684	1798221	4141347	4014	69.77	1	1.55556	96.14	-0.67	5.42	3.74849	2.04573	1334	4.45939	1	SRR4176269	71.7333	4.21004e+06	6
2639762526	2639762526-cluster	Leifsonia	Bacteria	Actinobacteriota	Actinomycetia	Actinomycetales	Microbacteriaceae	Leifsonia	Leifsonia sp900114565	NA	Yes		GCA_900114565.1	PRJNA311459	SAMN04515692	1798215	3775309	3527	69.22	1	1.55556	88.43	-0.49	4.57	3.64019	1.83019	1272	4.1962	0	SRR4176273	76.0571	3.9707e+06	15
2643221897	2643221897	Leifsonia	Bacteria	Actinobacteriota	Actinomycetia	Actinomycetales	Microbacteriaceae	Leifsonia_A	Leifsonia_A flava	NA	Yes		GCA_001423545.1	PRJNA297956	SAMN04151727	1736337	3732125	3529	68.71	1	1.55556	2.58	-0.97	7.36	5.75115	1.85441	1305	3.68376	0	NA	NA	NA	NA
2643221865	2643221865	unclassified	Bacteria	Actinobacteriota	Actinomycetia	Actinomycetales	Microbacteriaceae	Leifsonia_A	Leifsonia_A sp001422325	NA	Yes		GCA_001422325.1	PRJNA297956	SAMN04151704	0	4540635	4494	67.92	1	NA	8.68	-0.57	4.91	3.40063	1.91039	1328	3.04851	0	NA	NA	NA	NA
2643221572	2643221572-cluster	Leifsonia	Bacteria	Actinobacteriota	Actinomycetia	Actinomycetales	Microbacteriaceae	Leifsonia_A	Leifsonia_A sp001425325	NA	Yes		GCA_001427485.1	PRJNA297942	SAMN04155836	1736567	3614809	3428	68.25	1	1.55556	0	NA	NA	3.01663	1.82426	1286	3.73396	1	NA	NA	NA	NA
2548877166	2548877166	Mycolicibacterium	Bacteria	Actinobacteriota	Actinomycetia	Actinomycetales	Microbacteriaceae	Leucobacter	Leucobacter aridicollis	NA	Yes			PRJNA225854	SAMN02746053	1415782	3445063	3125	67.35	1	NA	2.37	-0.06	3.04	1.11588	1.87543	1172	4.544	0	SRR1796748	74.1602	4.0453e+06	5
2667528041	2667528041	Leucobacter	Bacteria	Actinobacteriota	Actinomycetia	Actinomycetales	Microbacteriaceae	Leucobacter	Leucobacter celer	NA	Yes		GCA_001273835.1	PRJNA240071	SAMN02673064	1461260	4081907	3604	69.21	1	2	8.41	-0.78	6.02	2.63135	2.04609	1280	4.05105	0	NA	NA	NA	NA
2524023214	2524023214	Leucobacter	Bacteria	Actinobacteriota	Actinomycetia	Actinomycetales	Microbacteriaceae	Leucobacter	Leucobacter chironomi	NA	Yes	Aquatic, Host, Insect	GCA_000421845.1	PRJNA188922	SAMN02441232	1122175	2964712	2751	69.9	2	2	3.49	-0.12	3.21	1.80418	1.61863	1138	3.27154	2	NA	NA	NA	NA
2548876797	2548876797	Leucobacter	Bacteria	Actinobacteriota	Actinomycetia	Actinomycetales	Microbacteriaceae	Leucobacter	Leucobacter chromiiresistens	NA	Yes	Terrestrial	GCA_000231305.1	PRJNA72623	SAMN02470119	714083	3084694	3057	70.24	1	2	1.11	-0.51	4.63	3.16297	1.66318	1146	3.50016	1	NA	NA	NA	NA
2639762569	2639762569	Leucobacter	Bacteria	Actinobacteriota	Actinomycetia	Actinomycetales	Microbacteriaceae	Leucobacter	Leucobacter chromiiresistens	NA	Yes		GCA_900102345.1	PRJNA303698	SAMN04488565	1079994	3214995	3022	70.3	3	2	94.37	-0.5	4.58	3.93512	1.70374	1178	3.60688	5	NA	NA	NA	NA
2731957886	2731957886	Leucobacter	Bacteria	Actinobacteriota	Actinomycetia	Actinomycetales	Microbacteriaceae	Leucobacter	Leucobacter chromiiresistens_A	NA	Yes		GCA_001477055.1	PRJNA278179	SAMN03401343	1079994	2759777	2581	70.82	1	2	0.85	-1.2	9.34	3.03919	1.61741	1103	3.48702	0	NA	NA	NA	NA
2657245433	2657245433	Leucobacter	Bacteria	Actinobacteriota	Actinomycetia	Actinomycetales	Microbacteriaceae	Leucobacter	Leucobacter musarum	NA	Yes		GCA_001273855.1	PRJNA240071	SAMN02673066	1461259	3552033	3319	66.83	1	2	13.68	0.23	2.36	2.27492	1.89535	1204	3.94697	4	NA	NA	NA	NA
2526164546	2526164546	Leucobacter	Bacteria	Actinobacteriota	Actinomycetia	Actinomycetales	Microbacteriaceae	Leucobacter	Leucobacter salsicius	NA	Yes	Fermented food product	GCA_000350525.1	PRJNA175945	SAMN02470216	1238186	3185418	2933	64.5	3	2	2.22	0.91	1.35	1.20946	1.65451	1152	3.13672	1	NA	NA	NA	NA
2576861310	2576861310	Leucobacter	Bacteria	Actinobacteriota	Actinomycetia	Actinomycetales	Microbacteriaceae	Leucobacter	Leucobacter sp000633415	NA	Yes		GCA_000633415.1	PRJNA226215	SAMN02729858	1397278	3123278	2771	71.32	1	2	1.55	-0.81	6.2	2.30012	1.77916	1123	4.76362	0	NA	NA	NA	NA
2636415566	2636415566	Leucobacter	Bacteria	Actinobacteriota	Actinomycetia	Actinomycetales	Microbacteriaceae	Leucobacter	Leucobacter sp000980875	NA	Yes		GCA_000980875.1	PRJNA280972	SAMN03481186	1642040	3536703	3405	70.27	1	2	79.97	-0.2	3.45	2.91625	1.83165	1188	3.84728	4	NA	NA	NA	NA
2744054967	2744054967	Leucobacter	Bacteria	Actinobacteriota	Actinomycetia	Actinomycetales	Microbacteriaceae	Leucobacter	Leucobacter sp001482305	NA	Yes		GCA_001482305.1	PRJNA305548	SAMN04328317	663704	3536426	3411	65.31	1	2	14.31	-0.53	4.71	3.15612	1.87359	1155	4.04573	2	NA	NA	NA	NA
2515154000	2515154000	Leucobacter	Bacteria	Actinobacteriota	Actinomycetia	Actinomycetales	Microbacteriaceae	Leucobacter	Leucobacter sp002752355	NA	No					55968	3250254	3712	70.11	2	2	79.82	-0.88	6.69	2.00435	1.71495	1070	3.15194	0	NA	NA	NA	NA
2643221446	2643221446	Agromyces	Bacteria	Actinobacteriota	Actinomycetia	Actinomycetales	Microbacteriaceae	Lumbricidophila	Lumbricidophila eiseniae	NA	No					33877	2847834	2812	60.42	1	2.4	26.07	-0.79	6.11	7.31921	1.63571	980	2.84495	1	NA	NA	NA	NA
2571042728	2571042728	Microbacterium	Bacteria	Actinobacteriota	Actinomycetia	Actinomycetales	Microbacteriaceae	Microbacterium	Microbacterium arborescens	NA	Yes		GCA_000509385.1	PRJDB1140	SAMD00036755	1344956	3396165	3205	70.21	1	1.95833	0.78	NA	NA	2.09007	1.72339	1287	4.24337	0	NA	NA	NA	NA
2639762578	2639762578-cluster	Microbacterium	Bacteria	Actinobacteriota	Actinomycetia	Actinomycetales	Microbacteriaceae	Microbacterium	Microbacterium azadirachtae	NA	Yes		GCA_900108235.1	PRJNA303676	SAMN04488592	1761806	3991037	3738	70.5	2	1.95833	34.94	NA	NA	2.8375	1.96747	1322	4.49438	0	SRR4176281	69.8332	4.32459e+06	7
2698536502	2698536502	Microbacterium	Bacteria	Actinobacteriota	Actinomycetia	Actinomycetales	Microbacteriaceae	Microbacterium	Microbacterium azadirachtae_A	NA	Yes		GCA_000956505.1	PRJNA270387	SAMN03266145	582680	4243179	3981	70.14	1	1.95833	3.62	-0.79	6.14	1.70097	2.03257	1351	4.59683	1	NA	NA	NA	NA
2551306110	2551306110	Microbacterium	Bacteria	Actinobacteriota	Actinomycetia	Actinomycetales	Microbacteriaceae	Microbacterium	Microbacterium barkeri	NA	Yes		GCA_000299315	PRJNA168054	SAMN02472166	1197720	3637250	3682	69.16	1	1.95833	1.11	NA	NA	2.08831	1.81329	1264	4.12819	0	NA	NA	NA	NA
2654587688	2654587688-cluster	Microbacterium	Bacteria	Actinobacteriota	Actinomycetia	Actinomycetales	Microbacteriaceae	Microbacterium	Microbacterium chocolatum	NA	Yes		GCA_001278365.1	PRJNA280877	SAMN03476113	84292	3055552	2992	69.99	1	1.95833	16.11	NA	NA	2.91289	1.56497	1239	3.17513	0	NA	NA	NA	NA
2616644834	2616644834	Microbacterium	Bacteria	Actinobacteriota	Actinomycetia	Actinomycetales	Microbacteriaceae	Microbacterium	Microbacterium enclense	NA	Yes		GCA_900096885.1	PRJNA323170	SAMN05216418	993073	3666504	3407	70.34	2	1.95833	0.97	0.33	2.16	3.33354	1.68865	1304	3.46346	1	SRR4149293	68.8097	4.38892e+06	6
2627854213	2627854213-cluster	Microbacterium	Bacteria	Actinobacteriota	Actinomycetia	Actinomycetales	Microbacteriaceae	Microbacterium	Microbacterium foliorum_A	NA	Yes		GCA_000834175.1	PRJNA270652	SAMN03267959	1587523	3669952	3625	68.01	1	1.95833	33.63	-0.95	7.17	1.76898	1.8616	1315	4.22069	1	NA	NA	NA	NA
2643221811	2643221811-cluster	Microbacterium	Bacteria	Actinobacteriota	Actinomycetia	Actinomycetales	Microbacteriaceae	Microbacterium	Microbacterium ginsengisoli	NA	Yes		GCA_001423825.1	PRJNA297956	SAMN04151738	1736348	2887628	3034	70.36	1	1.95833	0.79	-0.31	3.85	1.71267	1.54665	1136	3.13118	2	NA	NA	NA	NA
2671180799	2671180799	Microbacterium	Bacteria	Actinobacteriota	Actinomycetia	Actinomycetales	Microbacteriaceae	Microbacterium	Microbacterium ginsengisoli	NA	Yes	Soil	GCA_000956535.1	PRJNA270387	SAMN03266139	400772	3042452	3051	70.22	1	1.95833	1.64	0.04	2.79	1.80884	1.6708	1209	3.31039	0	NA	NA	NA	NA
2636415545	2636415545	Microbacterium	Bacteria	Actinobacteriota	Actinomycetia	Actinomycetales	Microbacteriaceae	Microbacterium	Microbacterium gorillae	NA	Yes		GCA_000826185.1	PRJEB7582	SAMEA2826820	1231063	3692770	3565	69.28	4	1.95833	4.46	-0.26	3.66	2.44549	1.8888	1259	4.09537	0	NA	NA	NA	NA
2524614763	2524614763	Microbacterium	Bacteria	Actinobacteriota	Actinomycetia	Actinomycetales	Microbacteriaceae	Microbacterium	Microbacterium gubbeenense	NA	Yes	Cheese	GCA_000422745.1	PRJNA185602	SAMN02440649	1122237	3017924	2929	68.14	3	1.95833	1.78	0	2.88	3.21857	1.65554	1138	3.85797	0	SRR896130	94.3169	3.18076e+06	3
2728369555	2728369555-cluster	Microbacterium	Bacteria	Actinobacteriota	Actinomycetia	Actinomycetales	Microbacteriaceae	Microbacterium	Microbacterium hominis	NA	Yes		GCA_001553805.1	PRJNA306491	SAMN04350845	162426	3505733	3382	70.94	1	1.95833	1.27	-0.2	3.47	2.9116	1.74759	1244	3.99172	1	NA	NA	NA	NA
2634166363	2634166363-cluster	Microbacterium	Bacteria	Actinobacteriota	Actinomycetia	Actinomycetales	Microbacteriaceae	Microbacterium	Microbacterium hydrocarbonoxydans	NA	Yes		GCA_900105205.1	PRJNA303690	SAMN04489807	273678	3594787	3472	68.58	2	1.95833	12.93	-0.55	4.8	1.67097	1.82822	1304	4.23387	0	NA	NA	NA	NA
2721755905	2721755905	Microbacterium	Bacteria	Actinobacteriota	Actinomycetia	Actinomycetales	Microbacteriaceae	Microbacterium	Microbacterium hydrothermale	NA	Yes		GCA_900183005	PRJNA370095	SAMN06296950	857427	3788648	3659	70.77	1	1.95833	1.07	NA	NA	3.75264	1.75653	1339	3.58021	3	NA	NA	NA	NA
2619619265	2619619265	Microbacterium	Bacteria	Actinobacteriota	Actinomycetia	Actinomycetales	Microbacteriaceae	Microbacterium	Microbacterium lacus	NA	Yes		GCA_000582705.1	PRJEB4762	SAMEA3138945	1177594	3268254	3283	67.43	1	1.95833	1.37	0.82	1.45	1.50544	1.67877	1239	3.10691	0	NA	NA	NA	NA
2576861730	2576861730	Microbacterium	Bacteria	Actinobacteriota	Actinomycetia	Actinomycetales	Microbacteriaceae	Microbacterium	Microbacterium laevaniformans_A	NA	Yes		GCA_000585455.1	PRJNA236071	SAMN02951918	1451261	3010666	2968	69.31	1	1.95833	0.94	0.74	1.55	1.58701	1.52917	1200	3.16712	0	NA	NA	NA	NA
2744054588	2744054588	Microbacterium	Bacteria	Actinobacteriota	Actinomycetia	Actinomycetales	Microbacteriaceae	Microbacterium	Microbacterium laevaniformans_A	NA	Yes		GCA_001584605.1	PRJNA306496	SAMN04351314	36807	2999965	2974	69.41	3	1.95833	1.01	0.34	2.15	2.13584	1.57321	1202	3.46335	0	NA	NA	NA	NA
2585427556	2585427556	Microbacterium	Bacteria	Actinobacteriota	Actinomycetia	Actinomycetales	Microbacteriaceae	Microbacterium	Microbacterium luticocti	NA	Yes	Compost, Sludge	GCA_000422405.1	PRJNA188870	SAMN02440801	1122239	3166379	2899	70.68	2	1.95833	3.83	0.29	2.25	4.04444	1.61436	1198	3.10452	0	NA	NA	NA	NA
2636415469	2636415469	Microbacterium	Bacteria	Actinobacteriota	Actinomycetia	Actinomycetales	Microbacteriaceae	Microbacterium	Microbacterium mangrovi	NA	Yes		GCA_000802305.1	PRJNA261100	SAMN03070121	1348253	4416601	4139	70.05	1	1.95833	4.35	NA	NA	1.83305	2.02845	1371	3.98647	0	NA	NA	NA	NA
2547132176	2547132176	Microbacterium	Bacteria	Actinobacteriota	Actinomycetia	Actinomycetales	Microbacteriaceae	Microbacterium	Microbacterium maritypicum	NA	Yes	Biofilm, Built environment	GCA_000340625.1	PRJNA178255	SAMN02471297	1247714	3745877	3720	68.37	1	1.95833	1.18	NA	NA	1.90784	1.81874	1313	4.24731	2	NA	NA	NA	NA
2576861779	2576861779	Microbacterium	Bacteria	Actinobacteriota	Actinomycetia	Actinomycetales	Microbacteriaceae	Microbacterium	Microbacterium oleivorans	NA	Yes		GCA_000632065.1	PRJNA239285	SAMN02676623	273677	2898622	2834	69.03	1	1.95833	0.39	NA	NA	1.93263	1.60349	1203	3.77558	0	NA	NA	NA	NA
2731957587	2731957587	Microbacterium	Bacteria	Actinobacteriota	Actinomycetia	Actinomycetales	Microbacteriaceae	Microbacterium	Microbacterium oleivorans	NA	Yes		GCA_001552475.1	PRJDB453	SAMD00046492	1223528	2975997	2921	68.99	1	1.95833	0.34	0.11	2.62	1.78283	1.64168	1214	4.00548	0	NA	NA	NA	NA
2690315919	2690315919	Microbacterium	Bacteria	Actinobacteriota	Actinomycetia	Actinomycetales	Microbacteriaceae	Microbacterium	Microbacterium oleivorans_A	NA	Yes		GCA_001644225.1	PRJNA312426	SAMN04497890	273677	2974012	2899	70.74	1	1.95833	0.45	NA	NA	2.72652	1.63027	1209	3.65643	0	NA	NA	NA	NA
2648501514	2648501514-cluster	Microbacterium	Bacteria	Actinobacteriota	Actinomycetia	Actinomycetales	Microbacteriaceae	Microbacterium	Microbacterium oleivorans_B	NA	Yes					33882	2916870	2885	69.57	1	1.95833	11.37	NA	NA	1.25219	1.57609	1196	3.7435	0	NA	NA	NA	NA
2627854169	2627854169-cluster	Microbacterium	Bacteria	Actinobacteriota	Actinomycetia	Actinomycetales	Microbacteriaceae	Microbacterium	Microbacterium oxydans	NA	Yes		GCA_001005635.1	PRJNA281381	SAMN03487394	1643443	3879742	3858	68.22	1	1.95833	80.51	NA	NA	2.46829	1.90075	1330	4.12131	4	NA	NA	NA	NA
2681813053	2681813053	Microbacterium	Bacteria	Actinobacteriota	Actinomycetia	Actinomycetales	Microbacteriaceae	Microbacterium	Microbacterium oxydans	NA	Yes		GCA_001476635.1	PRJNA278185	SAMN03401349	82380	3977686	3960	68.17	1	1.95833	1.52	NA	NA	1.78474	1.91529	1334	4.09091	3	NA	NA	NA	NA
2634166897	2634166897-cluster	Microbacterium	Bacteria	Actinobacteriota	Actinomycetia	Actinomycetales	Microbacteriaceae	Microbacterium	Microbacterium paraoxydans	NA	Yes		GCA_900105335.1	PRJNA303689	SAMN04489809	199592	3552213	3497	70.02	2	1.95833	76.09	-0.25	3.63	2.13451	1.75883	1302	4.06062	2	NA	NA	NA	NA
2617271234	2617271234	Microbacterium	Bacteria	Actinobacteriota	Actinomycetia	Actinomycetales	Microbacteriaceae	Microbacterium	Microbacterium profundi	NA	Yes		GCA_000763375.1	PRJNA257114	SAMN02947407	450380	3369357	3275	66.55	1	1.95833	0.7	0.09	2.68	1.57463	1.70262	1298	3.78626	0	NA	NA	NA	NA
2634166516	2634166516	Microbacterium	Bacteria	Actinobacteriota	Actinomycetia	Actinomycetales	Microbacteriaceae	Microbacterium	Microbacterium pygmaeum	NA	Yes		GCA_900100885.1	PRJNA303688	SAMN04489810	370764	3668570	3534	68.79	1	1.95833	87.92	NA	NA	2.19718	1.85537	1286	3.3107	1	NA	NA	NA	NA
2731957582	2731957582	Microbacterium	Bacteria	Actinobacteriota	Actinomycetia	Actinomycetales	Microbacteriaceae	Microbacterium	Microbacterium resistens	NA	Yes	Host	GCA_001552355.1	PRJDB431	SAMD00046494	1223505	3970055	3914	71.17	1	1.95833	7.23	NA	NA	2.42673	1.99539	1301	4.80327	0	NA	NA	NA	NA
2558309101	2558309101-cluster	Microbacterium	Bacteria	Actinobacteriota	Actinomycetia	Actinomycetales	Microbacteriaceae	Microbacterium	Microbacterium saccharophilum	NA	Yes		GCA_000620445.1	PRJNA205976	SAMN02743951	1340436	3108672	3016	70.93	1	1.95833	1.39	NA	NA	2.12475	1.64706	1241	3.38196	0	SRR3493973	115.163	2.605e+06	4
2639762635	2639762635	Hymenobacter	Bacteria	Actinobacteriota	Actinomycetia	Actinomycetales	Microbacteriaceae	Microbacterium	Microbacterium saccharophilum	NA	Yes		GCA_900113885.1	PRJNA310389	SAMN04487751	1793723	3107958	3011	70.93	1	3.04545	97.84	NA	NA	2.11754	1.64976	1242	3.35437	0	SRR4061906	93.2903	3.23721e+06	6
2551306559	2551306559	Microbacterium	Bacteria	Actinobacteriota	Actinomycetia	Actinomycetales	Microbacteriaceae	Microbacterium	Microbacterium sp000333395	NA	Yes		GCA_000333395.1	PRJDA69963	SAMD00036571	96765	3653081	3925	70.56	1	1.95833	6.78	-0.23	3.55	2.95334	1.79966	1178	3.87261	0	NA	NA	NA	NA
2519899511	2519899511	Microbacterium	Bacteria	Actinobacteriota	Actinomycetia	Actinomycetales	Microbacteriaceae	Microbacterium	Microbacterium sp000380605	NA	Yes		GCA_000380605.1	PRJNA183360	SAMN02441725	1151122	4073216	3822	70.65	1	1.95833	3.22	-0.07	3.07	2.15147	1.91951	1379	4.1078	1	SRR892173	80.1387	3.74351e+06	5
2521172614	2521172614-cluster	Microbacterium	Bacteria	Actinobacteriota	Actinomycetia	Actinomycetales	Microbacteriaceae	Microbacterium	Microbacterium sp000383475	NA	Yes		GCA_000380465.1	PRJNA185292	SAMN02441056	1151126	3479032	3616	69.51	3	1.95833	3.13	NA	NA	2.05317	1.62186	1272	3.06969	1	SRR892172	91.5277	3.2777e+06	5
2639762631	2639762631	Microbacterium	Bacteria	Actinobacteriota	Actinomycetia	Actinomycetales	Microbacteriaceae	Microbacterium	Microbacterium sp000383475	NA	Yes		GCA_900100525.1	PRJNA303678	SAMN04488590	1761802	3455672	3596	69.57	3	1.95833	96.36	NA	NA	1.99585	1.61617	1274	3.08676	1	SRR4176226	85.9757	3.51262e+06	8
2531839539	2531839539-cluster	Microbacterium	Bacteria	Actinobacteriota	Actinomycetia	Actinomycetales	Microbacteriaceae	Microbacterium	Microbacterium sp000411455	NA	Yes		GCA_000255595	PRJNA88485	SAMN02470753	1160710	3426113	3318	68.03	1	1.95833	3.16	0.53	1.84	2.68643	1.62147	1239	3.37553	1	NA	NA	NA	NA
2522572100	2522572100	Microbacterium	Bacteria	Actinobacteriota	Actinomycetia	Actinomycetales	Microbacteriaceae	Microbacterium	Microbacterium sp000425985	NA	Yes	Soil	GCA_000425985.1	PRJNA190817	SAMN02440853	1298860	4034872	3890	67.51	2	1.95833	0.08	-0.29	3.75	2.40703	1.92535	1353	4.55013	0	SRR896503	72.8464	4.11826e+06	3
2585428157	2585428157	Microbacterium	Bacteria	Actinobacteriota	Actinomycetia	Actinomycetales	Microbacteriaceae	Microbacterium	Microbacterium sp000799385	NA	Yes		GCA_000799385.1	PRJNA247513	SAMN02787151	1500279	3018951	2857	70.83	2	1.95833	1.89	NA	NA	1.68735	1.70687	1194	3.53518	1	SRR4096420	94.7686	3.1656e+06	6
2526164566	2526164566	Microbacterium	Bacteria	Actinobacteriota	Actinomycetia	Actinomycetales	Microbacteriaceae	Microbacterium	Microbacterium sp000800925	NA	Yes	Animal facility, Animal gastrointestinal tract, Aquaculture	GCA_000800925.1	PRJNA205577	SAMN03021530	1339233	3732217	3676	68.25	1	1.95833	1.09	NA	NA	1.72547	1.86402	1309	4.37976	1	SRR1573242	51.5419	3.68632e+06	3
2698536661	2698536661	Microbacterium	Bacteria	Actinobacteriota	Actinomycetia	Actinomycetales	Microbacteriaceae	Microbacterium	Microbacterium sp000967865	NA	Yes		GCA_000967865.1	PRJNA270387	SAMN03266144	1263625	3860649	3807	68.26	1	1.95833	4.02	NA	NA	1.6731	1.90075	1340	4.38666	0	NA	NA	NA	NA
2706794585	2706794585	Microbacterium	Bacteria	Actinobacteriota	Actinomycetia	Actinomycetales	Microbacteriaceae	Microbacterium	Microbacterium sp001049495	NA	Yes		GCA_001049495.1	PRJEB8445	SAMEA3249318	861269	3395869	3305	69.1	1	1.95833	0.64	-0.39	4.14	1.2704	1.76549	1275	4.08472	1	NA	NA	NA	NA
2645728100	2645728100	Microbacterium	Bacteria	Actinobacteriota	Actinomycetia	Actinomycetales	Microbacteriaceae	Microbacterium	Microbacterium sp001262495	NA	Yes		GCA_001262495.1	PRJNA291338	SAMN03941641	1692239	3652908	3546	69.51	1	1.95833	8.07	-0.81	6.22	2.78973	1.8483	1325	4.37112	2	NA	NA	NA	NA
2643221803	2643221803	Microbacterium	Bacteria	Actinobacteriota	Actinomycetia	Actinomycetales	Microbacteriaceae	Microbacterium	Microbacterium sp001422925	NA	Yes		GCA_001422925.1	PRJNA297956	SAMN04151713	1736323	4747796	4205	70	2	1.95833	46.52	-0.01	2.92	2.79022	2.02129	1409	3.94768	0	NA	NA	NA	NA
2643221894	2643221894-cluster	Microbacterium	Bacteria	Actinobacteriota	Actinomycetia	Actinomycetales	Microbacteriaceae	Microbacterium	Microbacterium sp001423485	NA	Yes		GCA_001423485.1	PRJNA297956	SAMN04151724	1736334	3866076	3808	67.85	1	1.95833	4.7	-0.72	5.68	2.94712	1.84709	1321	4.28046	3	NA	NA	NA	NA
2643221903	2643221903	Microbacterium	Bacteria	Actinobacteriota	Actinomycetia	Actinomycetales	Microbacteriaceae	Microbacterium	Microbacterium sp001424225	NA	Yes		GCA_001424225.1	PRJNA297956	SAMN04151656	1736276	3609602	3375	69.78	1	1.95833	27.7	-0.64	5.26	2.79035	1.7062	1290	3.7037	0	NA	NA	NA	NA
2643221546	2643221546	Microbacterium	Bacteria	Actinobacteriota	Actinomycetia	Actinomycetales	Microbacteriaceae	Microbacterium	Microbacterium sp001426925	NA	Yes		GCA_001426925.1	PRJNA297942	SAMN04155822	1736553	2910897	2808	71.88	1	1.95833	24	-0.68	5.46	2.11945	1.55314	1242	3.34758	0	NA	NA	NA	NA
2643221553	2643221553-cluster	Microbacterium	Bacteria	Actinobacteriota	Actinomycetia	Actinomycetales	Microbacteriaceae	Microbacterium	Microbacterium sp001426995	NA	Yes		GCA_001426995.1	PRJNA297942	SAMN04155825	1736556	3544260	3392	68.85	1	1.95833	5.34	-0.55	4.83	2.00885	1.80541	1295	4.2158	0	NA	NA	NA	NA
2643221566	2643221566	Microbacterium	Bacteria	Actinobacteriota	Actinomycetia	Actinomycetales	Microbacteriaceae	Microbacterium	Microbacterium sp001427145	NA	Yes		GCA_001427145.1	PRJNA297942	SAMN04155747	1736478	3460379	3225	69.79	1	1.95833	13.18	0.1	2.64	2.27051	1.7454	1249	3.62791	0	NA	NA	NA	NA
2643221575	2643221575	Microbacterium	Bacteria	Actinobacteriota	Actinomycetia	Actinomycetales	Microbacteriaceae	Microbacterium	Microbacterium sp001427525	NA	Yes		GCA_001427525.1	PRJNA297942	SAMN04155839	1736570	4022601	3783	68.68	1	1.95833	21.76	-0.7	5.59	2.50337	2.04348	1311	4.20301	0	NA	NA	NA	NA
2643221597	2643221597	Microbacterium	Bacteria	Actinobacteriota	Actinomycetia	Actinomycetales	Microbacteriaceae	Microbacterium	Microbacterium sp001428485	NA	Yes		GCA_001428485.1	PRJNA297942	SAMN04155752	1736483	3347721	3160	70	1	1.95833	10.82	NA	NA	1.80902	1.73445	1254	3.22785	0	NA	NA	NA	NA
2718217947	2718217947	Microbacterium	Bacteria	Actinobacteriota	Actinomycetia	Actinomycetales	Microbacteriaceae	Microbacterium	Microbacterium sp001513675	NA	Yes		GCA_001513675.1	PRJNA286063	SAMN03761181	367477	3475315	3402	69.39	2	1.95833	2.67	NA	NA	2.12778	1.78486	1255	4.02704	6	NA	NA	NA	NA
2579778925	2579778925	Microbacterium	Bacteria	Actinobacteriota	Actinomycetia	Actinomycetales	Microbacteriaceae	Microbacterium	Microbacterium sp001595495	NA	Yes		GCA_000633215.1	PRJNA226198	SAMN02729844	1416752	3617503	3572	70.24	1	1.95833	1.01	-0.46	4.43	2.59107	1.78984	1299	4.03135	0	NA	NA	NA	NA
2687453447	2687453447	Microbacterium	Bacteria	Actinobacteriota	Actinomycetia	Actinomycetales	Microbacteriaceae	Microbacterium	Microbacterium sp001595495	NA	Yes		GCA_001558975.1	PRJNA310789	SAMN04455696	1795053	3539061	3427	70.4	2	1.95833	1.28	-0.55	4.81	2.2684	1.79768	1295	4.14357	1	NA	NA	NA	NA
2724679102	2724679102	Microbacterium	Bacteria	Actinobacteriota	Actinomycetia	Actinomycetales	Microbacteriaceae	Microbacterium	Microbacterium sp001595495	NA	Yes		GCA_001595495.1	PRJNA305940	SAMN04335738	1770208	3543278	3499	70.16	1	1.95833	1.17	0.03	2.82	1.91521	1.75915	1312	4.0583	0	NA	NA	NA	NA
2690315932	2690315932	Microbacterium	Bacteria	Actinobacteriota	Actinomycetia	Actinomycetales	Microbacteriaceae	Microbacterium	Microbacterium sp001619615	NA	Yes		GCA_001619615.1	PRJNA308036	SAMN04384532	1776083	3530154	3469	70.27	1	1.95833	2.36	0.5	1.87	2.10189	1.74541	1253	4.03575	0	NA	NA	NA	NA
2744054553	2744054553	Microbacterium	Bacteria	Actinobacteriota	Actinomycetia	Actinomycetales	Microbacteriaceae	Microbacterium	Microbacterium sp001620065	NA	Yes		GCA_001620065.1	PRJNA305084	SAMN04378105	1775956	3518558	3283	69.6	1	1.95833	3.53	NA	NA	1.42627	1.73238	1263	4.29485	1	NA	NA	NA	NA
2740892225	2740892225	Microbacterium	Bacteria	Actinobacteriota	Actinomycetia	Actinomycetales	Microbacteriaceae	Microbacterium	Microbacterium sp001639925	NA	Yes		GCA_001639925.1	PRJDB4493	SAMD00045526	1778770	3778153	3556	70.18	1	1.95833	2.76	-0.9	6.83	2.86145	1.90687	1310	4.61192	0	NA	NA	NA	NA
2675903239	2675903239	Microbacterium	Bacteria	Actinobacteriota	Actinomycetia	Actinomycetales	Microbacteriaceae	Microbacterium	Microbacterium sp001650405	NA	Yes		GCA_001650405.1	PRJNA317658	SAMN04622671	1827324	3531197	3522	69.64	3	1.95833	1.45	-0.19	3.44	1.9062	1.777	1278	3.97501	1	NA	NA	NA	NA
2643221918	2643221918-cluster	Microbacterium	Bacteria	Actinobacteriota	Actinomycetia	Actinomycetales	Microbacteriaceae	Microbacterium	Microbacterium sp001792815	NA	Yes		GCA_001423785.1	PRJNA297956	SAMN04151668	1736288	3533805	3331	70.32	1	1.95833	15.91	-1.14	8.78	6.29111	1.70078	1280	3.69258	1	NA	NA	NA	NA
2639762951	2639762951-cluster	Microbacterium	Bacteria	Actinobacteriota	Actinomycetia	Actinomycetales	Microbacteriaceae	Microbacterium	Microbacterium sp001889265	NA	Yes		GCA_001266755.1	PRJNA291433	SAMN03944033	1696072	3634864	3504	68.04	2	1.95833	6.11	-0.24	3.58	1.8058	1.85504	1290	4.16667	0	NA	NA	NA	NA
2551306562	2551306562	Microbacterium	Bacteria	Actinobacteriota	Actinomycetia	Actinomycetales	Microbacteriaceae	Microbacterium	Microbacterium sp003293595	NA	Yes		GCA_000333415.1	PRJDA69965	SAMD00036572	95616	3027504	3356	69.48	1	1.95833	0.83	0.56	1.78	1.78352	1.63227	1066	3.66508	0	NA	NA	NA	NA
2609459766	2609459766	Microbacterium	Bacteria	Actinobacteriota	Actinomycetia	Actinomycetales	Microbacteriaceae	Microbacterium	Microbacterium sp900102175	NA	Yes		GCA_900102175.1	PRJNA303322	SAMN04487847	1761804	3269659	3129	70.7	1	1.95833	0.74	NA	NA	2.10295	1.68779	1294	4.2186	1	SRR4156447	99.2309	3.04341e+06	6
2609459760	2609459760	Microbacterium	Bacteria	Actinobacteriota	Actinomycetia	Actinomycetales	Microbacteriaceae	Microbacterium	Microbacterium sp900114345	NA	Yes		GCA_900114345.1	PRJNA303323	SAMN04487846	1761803	3993808	3721	68.92	1	1.95833	2.07	-0.2	3.46	3.79168	1.91921	1312	3.41306	0	SRR4156442	62.9	4.80127e+06	8
2708742473	2708742473	Microbacterium	Bacteria	Actinobacteriota	Actinomycetia	Actinomycetales	Microbacteriaceae	Microbacterium	Microbacterium sp900155915	NA	Yes		GCA_900155915.1	PRJNA345676	SAMN05880545	1907390	3406440	3254	70.02	1	1.95833	3.44	NA	NA	3.05201	1.65881	1316	3.65704	0	SRR5194643	92.4319	3.26727e+06	2
2710264756	2710264756	Microbacterium	Bacteria	Actinobacteriota	Actinomycetia	Actinomycetales	Microbacteriaceae	Microbacterium	Microbacterium sp900156455	NA	Yes		GCA_900156455.1	PRJNA345677	SAMN05880568	1907391	3671865	3507	70.32	2	1.95833	1.65	NA	NA	2.26234	1.79073	1295	4.10607	0	SRR5194639	85.7381	3.52235e+06	3
2623620614	2623620614-cluster	Microbacterium	Bacteria	Actinobacteriota	Actinomycetia	Actinomycetales	Microbacteriaceae	Microbacterium	Microbacterium testaceum_A	NA	Yes		GCA_900104345.1	PRJNA303240	SAMN04487788	979556	3471800	3326	69.87	3	1.95833	0.57	NA	NA	3.27611	1.66055	1308	3.69814	1	SRR4151917	81.8696	3.68879e+06	5
2731957891	2731957891-cluster	Microbacterium	Bacteria	Actinobacteriota	Actinomycetia	Actinomycetales	Microbacteriaceae	Microbacterium	Microbacterium testaceum_B	NA	Yes		GCA_001476275.1	PRJNA278182	SAMN03401346	2033	3875348	3725	69.87	1	1.95833	0.48	0.87	1.39	2.03409	1.85957	1296	3.97315	1	NA	NA	NA	NA
2731957893	2731957893	Microbacterium	Bacteria	Actinobacteriota	Actinomycetia	Actinomycetales	Microbacteriaceae	Microbacterium	Microbacterium testaceum_C	NA	Yes		GCA_001476655.1	PRJNA278184	SAMN03401348	2033	3969291	3824	69.89	1	1.95833	2.22	0.67	1.64	1.96153	1.82504	1286	3.79184	1	NA	NA	NA	NA
650716057	650716057	Microbacterium	Bacteria	Actinobacteriota	Actinomycetia	Actinomycetales	Microbacteriaceae	Microbacterium	Microbacterium testaceum_F	NA	Yes		GCA_000202635.1	PRJDA62249		979556	3982034	3727	70.28	2	1.95833	4.16	NA	NA	NA	NA	NA	NA	NA	NA	NA	NA	NA
2698536670	2698536670	Microbacterium	Bacteria	Actinobacteriota	Actinomycetia	Actinomycetales	Microbacteriaceae	Microbacterium	Microbacterium trichothecenolyticum	NA	Yes	Soil	GCA_000956465.1	PRJNA270387	SAMN03266141	69370	4524280	4152	70.16	1	1.95833	2.55	NA	NA	1.69058	2.00072	1388	3.92582	1	NA	NA	NA	NA
2551306083	2551306083	Microbacterium	Bacteria	Actinobacteriota	Actinomycetia	Actinomycetales	Microbacteriaceae	Microbacterium	Microbacterium yannicii	NA	Yes		GCA_000304335.1	PRJNA159261	SAMEA3138423	1194165	3952501	3750	69.54	1	1.95833	0.96	NA	NA	2.4569	1.8877	1309	3.78667	0	NA	NA	NA	NA
2551306116	2551306116	Microbacterium	Bacteria	Actinobacteriota	Actinomycetia	Actinomycetales	Microbacteriaceae	Microbacterium	NA	NA	Yes		GCA_000409605.1	PRJNA169005	SAMN02471782	1201038	3127984	4766	69.14	1	1.95833	1.72	0.25	2.33	1.7282	1.53033	956	2.60176	0	NA	NA	NA	NA
2630968996	2630968996	Microbacterium	Bacteria	Actinobacteriota	Actinomycetia	Actinomycetales	Microbacteriaceae	Microbacterium_A	Microbacterium_A humi	NA	Yes		GCA_900105715.1	PRJNA303691	SAMN04489806	640635	3356220	3349	67.29	2	1.95833	25.56	0.07	2.72	2.92128	1.74049	1314	3.91162	0	NA	NA	NA	NA
2585428094	2585428094	Herbiconiux	Bacteria	Actinobacteriota	Actinomycetia	Actinomycetales	Microbacteriaceae	Microterricola	Microterricola sp000799285	NA	Yes		GCA_000799285.1	PRJNA247521	SAMN02787102	1500280	3604039	3392	62.04	1	2	2.3	0.84	1.43	1.35568	1.77969	1280	3.86203	1	SRR4089983	86.0788	3.48518e+06	4
2643221649	2643221649	Leifsonia	Bacteria	Actinobacteriota	Actinomycetia	Actinomycetales	Microbacteriaceae	Microterricola	Microterricola sp001425085	NA	Yes		GCA_001425085.1	PRJNA297942	SAMN04155794	1736525	3867359	3615	67.69	1	1.55556	19	-0.72	5.68	1.29179	1.86329	1324	4.37068	1	NA	NA	NA	NA
2634166341	2634166341	Microterricola	Bacteria	Actinobacteriota	Actinomycetia	Actinomycetales	Microbacteriaceae	Microterricola	Microterricola viridarii	NA	Yes		GCA_900104895.1	PRJNA303680	SAMN04489834	412690	3837721	3558	69.64	3	NA	89.66	-1.63	15.18	2.06874	1.86499	1311	4.24396	1	NA	NA	NA	NA
2687453281	2687453281	Microterricola	Bacteria	Actinobacteriota	Actinomycetia	Actinomycetales	Microbacteriaceae	Microterricola	Microterricola viridarii_A	NA	Yes		GCA_001542775.1	PRJNA309503	SAMN04435260	412690	3689726	3452	68.7	3	NA	1.25	-1.35	11.03	3.22651	1.83321	1301	4.08459	1	NA	NA	NA	NA
2744055029	2744055029	unclassified	Bacteria	Actinobacteriota	Actinomycetia	Actinomycetales	Microbacteriaceae	MWH-TA3	MWH-TA3 sp003053925	NA	Yes		GCA_003053925.1	PRJNA441727	SAMN08779799	207608	1555687	1546	60.78	1	NA	5.5	2.01	0.6	0.922842	1.21586	908	2.26391	0	SRR7041733	186.748	1.61715e+06	2
2751185657	2751185657-cluster	Mycetocola	Bacteria	Actinobacteriota	Actinomycetia	Actinomycetales	Microbacteriaceae	Mycetocola	Mycetocola saprophilus	NA	Yes		GCA_000718075.1	PRJNA238534	SAMN02645225	76636	3447926	3223	66.14	1	3.5	0	0.03	2.8	1.92849	1.80052	1153	4.09556	3	NA	NA	NA	NA
2667527394	2667527394	Mycetocola	Bacteria	Actinobacteriota	Actinomycetia	Actinomycetales	Microbacteriaceae	Mycetocola_A	Mycetocola_A miduiensis	NA	Yes		GCA_900115155.1	PRJNA323130	SAMN05216219	995034	3303539	3267	65.33	3	3.5	4.87	0.19	2.44	1.95879	1.71576	1256	3.52005	1	SRR4217061	90.9531	3.32039e+06	3
2708742390	2708742390	Okibacterium	Bacteria	Actinobacteriota	Actinomycetia	Actinomycetales	Microbacteriaceae	Okibacterium	Okibacterium fritillariae	NA	Yes		GCA_900167575.1	PRJNA369926	SAMN06309945	123320	3138231	2869	67.78	1	NA	3.56	-0.78	6.07	2.72334	1.65332	1174	4.25235	0	SRR5832512	112.319	2.68877e+06	2
2643221737	2643221737-cluster	Plantibacter	Bacteria	Actinobacteriota	Actinomycetia	Actinomycetales	Microbacteriaceae	Plantibacter	Plantibacter sp001423185	NA	Yes		GCA_001421315.1	PRJNA297956	SAMN04151572	1735669	3894571	3673	69.7	1	2	0	-1.12	8.56	2.70003	1.96228	1299	4.8734	1	NA	NA	NA	NA
2643221893	2643221893-cluster	Plantibacter	Bacteria	Actinobacteriota	Actinomycetia	Actinomycetales	Microbacteriaceae	Plantibacter	Plantibacter sp001423185	NA	Yes		GCA_001423185.1	PRJNA297956	SAMN04151723	1736333	3961764	3737	69.67	1	2	1.5	-1.16	9.03	2.74883	1.98549	1309	4.9505	1	NA	NA	NA	NA
2708742472	2708742472	Plantibacter	Bacteria	Actinobacteriota	Actinomycetia	Actinomycetales	Microbacteriaceae	Plantibacter	Plantibacter sp900177795	NA	Yes		GCA_900177795.1	PRJNA369927	SAMN06295909	199708	4122483	3906	69.23	1	2	2.07	-1.36	11.24	3.49038	1.96226	1325	4.7107	0	SRR5832517	74.5579	4.05054e+06	4
2731957610	2731957610	Pseudoclavibacter	Bacteria	Actinobacteriota	Actinomycetia	Actinomycetales	Microbacteriaceae	Pseudoclavibacter	Pseudoclavibacter alba	NA	Yes		GCA_001570905.1	PRJDB1371	SAMD00046486	1349786	2138915	1972	64.72	1	NA	5.68	1.02	1.24	2.21963	1.27924	949	1.82556	0	NA	NA	NA	NA
2713896982	2713896982	Pseudoclavibacter	Bacteria	Actinobacteriota	Actinomycetia	Actinomycetales	Microbacteriaceae	Pseudoclavibacter	Pseudoclavibacter helvolus	NA	Yes		GCA_900014995.1	PRJEB9948	SAMEA3490268	255205	3873968	3801	67.03	1	NA	6.84	-0.56	4.85	2.98816	1.7537	1283	3.44646	0	NA	NA	NA	NA
2744054949	2744054949	Pseudoclavibacter	Bacteria	Actinobacteriota	Actinomycetia	Actinomycetales	Microbacteriaceae	Pseudoclavibacter	Pseudoclavibacter helvolus	NA	Yes		GCA_900016305.1	PRJEB9960	SAMEA3490270	255205	3943116	3944	67	3	NA	0.56	-0.36	4	2.46127	1.76068	1287	3.16937	0	NA	NA	NA	NA
2524614761	2524614761	Pseudoclavibacter	Bacteria	Actinobacteriota	Actinomycetia	Actinomycetales	Microbacteriaceae	Pseudoclavibacter_A	Pseudoclavibacter_A soli	NA	Yes	Soil	GCA_000423505.1	PRJNA185649	SAMN02441498	1123013	2223047	2110	64.26	1	NA	4.93	0.42	2	3.01043	1.3499	1046	2.22749	0	SRR896351	129.292	2.32032e+06	2
2643221883	2643221883	Rathayibacter	Bacteria	Actinobacteriota	Actinomycetia	Actinomycetales	Microbacteriaceae	Rathayibacter	Rathayibacter caricis	NA	Yes		GCA_001423045.1	PRJNA297956	SAMN04151717	1736327	4022070	3792	71.83	1	2	4.67	-1.5	13.06	5.08707	1.86607	1344	4.1403	0	NA	NA	NA	NA
2643221885	2643221885	Rathayibacter	Bacteria	Actinobacteriota	Actinomycetia	Actinomycetales	Microbacteriaceae	Rathayibacter	Rathayibacter caricis	NA	Yes		GCA_001423055.1	PRJNA297956	SAMN04151718	1736328	4017524	3821	71.62	1	2	4.37	-1.4	11.75	4.72703	1.88012	1318	4.03036	2	NA	NA	NA	NA
2706795029	2706795029	Rathayibacter	Bacteria	Actinobacteriota	Actinomycetia	Actinomycetales	Microbacteriaceae	Rathayibacter	Rathayibacter iranicus	NA	Yes	Plant		PRJNA369984	SAMN06296033	59737	3380746	3325	67.17	1	2	6.29	-1.12	8.59	9.6144	1.57811	1197	2.46617	0	SRR5832514	96.5995	3.12631e+06	2
2708742461	2708742461	Rathayibacter	Bacteria	Actinobacteriota	Actinomycetia	Actinomycetales	Microbacteriaceae	Rathayibacter	Rathayibacter oskolensis	NA	Yes		GCA_900177245.1	PRJNA369921	SAMN06295885	1891671	3946460	3719	71.64	1	2	2.72	-1.57	14.21	3.76234	1.93529	1298	4.24845	0	SRR5832669	75.9897	3.97422e+06	2
2643221880	2643221880-cluster	Rathayibacter	Bacteria	Actinobacteriota	Actinomycetia	Actinomycetales	Microbacteriaceae	Rathayibacter	Rathayibacter sp001423885	NA	Yes		GCA_001423005.1	PRJNA297956	SAMN04151716	1736326	4108248	3910	71.18	1	2	0.05	-1	7.55	4.15037	1.95646	1332	4.32225	0	NA	NA	NA	NA
2744054984	2744054984	unclassified	Bacteria	Actinobacteriota	Actinomycetia	Actinomycetales	Microbacteriaceae	Rathayibacter	Rathayibacter tanaceti	NA	Yes		GCA_001634385.1	PRJNA287312	SAMN03782040	0	3134990	3414	70.71	1	NA	2.69	-0.69	5.52	5.63713	1.55646	1107	2.81195	0	NA	NA	NA	NA
2524023208	2524023208	Rathayibacter	Bacteria	Actinobacteriota	Actinomycetia	Actinomycetales	Microbacteriaceae	Rathayibacter	Rathayibacter toxicus	NA	Yes	Plants	GCA_000425325.1	PRJNA188887	SAMN02440627	1123052	2299693	2251	61.54	2	2	2	-0.35	3.98	4.78652	1.30534	1012	1.77699	0	NA	NA	NA	NA
2657245033	2657245033-cluster	Rathayibacter	Bacteria	Actinobacteriota	Actinomycetia	Actinomycetales	Microbacteriaceae	Rathayibacter	Rathayibacter toxicus	NA	Yes		GCA_000986985.1	PRJNA257008	SAMN03418623	145458	2304475	2242	61.54	1	2	0.76	-0.36	4.01	4.60173	1.31324	1012	1.73952	0	NA	NA	NA	NA
2751185757	2751185757	Rathayibacter	Bacteria	Actinobacteriota	Actinomycetia	Actinomycetales	Microbacteriaceae	Rathayibacter	Rathayibacter tritici	NA	Yes		GCA_001641005.1	PRJNA319877	SAMN04910036	33888	3354681	3187	69.48	2	2	3.04	-0.91	6.91	7.82962	1.59238	1207	2.85535	2	NA	NA	NA	NA
2728369736	2728369736	Salinibacterium	Bacteria	Actinobacteriota	Actinomycetia	Actinomycetales	Microbacteriaceae	Rhodoglobus	Rhodoglobus amurskyensis	NA	Yes			PRJNA402507	SAMN07621686	205941	2776536	2682	61.88	1	2	2.54	0	2.89	4.16677	1.6066	1182	3.46756	0	NA	NA	NA	NA
2548876810	2548876810	Salinibacterium	Bacteria	Actinobacteriota	Actinomycetia	Actinomycetales	Microbacteriaceae	Rhodoglobus	Rhodoglobus sp000247645	NA	Yes		GCA_000247645	PRJNA76641	SAMN02470161	1112215	3109262	3121	60.11	2	2	1.35	0.38	2.08	2.72719	1.68526	1201	4.00513	0	NA	NA	NA	NA
2545824763	2545824763	Leifsonia	Bacteria	Actinobacteriota	Actinomycetia	Actinomycetales	Microbacteriaceae	Rhodoglobus	Rhodoglobus vestalii	NA	Yes	Antarctic pond, Microbial mat	GCA_000477555.1	PRJNA208981	SAMN02469437	1348338	2775399	2722	59.24	1	1.55556	3.45	0.5	1.88	2.6177	1.5	1138	2.8288	0	NA	NA	NA	NA
2721755902	2721755902	Salinibacterium	Bacteria	Actinobacteriota	Actinomycetia	Actinomycetales	Microbacteriaceae	Rhodoglobus	Rhodoglobus xinjiangense	NA	Yes		GCA_900230175.1	PRJNA370075	SAMN06296378	386302	3026577	2958	63.93	1	2	5.14	0.02	2.83	4.13043	1.58683	1215	3.31305	0	SRR5851803	92.7861	3.2548e+06	12
2504643007	2504643007	Rhodoluna	Bacteria	Actinobacteriota	Actinomycetia	Actinomycetales	Microbacteriaceae	Rhodoluna	Rhodoluna lacicola	NA	Yes	Aquatic, Fresh water, Lake	GCA_000699505.1	PRJNA237851		529884	1430433	1408	51.53	1	1	7.1	2.1	0.57	0.442244	1.2051	863	1.84659	0	NA	NA	NA	NA
2775507254	2710264773	Rhodoluna	Bacteria	Actinobacteriota	Actinomycetia	Actinomycetales	Microbacteriaceae	Rhodoluna	Rhodoluna planktonica	NA	Yes		GCA_001854225.1	PRJNA317698	SAMN04623515	535712	1424506	1390	52.04	1	1	2.52	2.26	0.51	0.282469	1.19862	871	2.15827	0	NA	NA	NA	NA
2643221632	2643221632	Leifsonia	Bacteria	Actinobacteriota	Actinomycetia	Actinomycetales	Microbacteriaceae	Root112D2	Root112D2 sp001424905	NA	Yes		GCA_001424905.1	PRJNA297942	SAMN04155695	1736426	3406696	3220	65.58	1	1.55556	24.88	-0.1	3.17	4.12833	1.8451	1246	4.59627	0	NA	NA	NA	NA
2643221635	2643221635	Yonghaparkia	Bacteria	Actinobacteriota	Actinomycetia	Actinomycetales	Microbacteriaceae	Yonghaparkia	Yonghaparkia sp001425665	NA	Yes		GCA_001425665.1	PRJNA297942	SAMN04155785	1736516	2632343	2530	71.75	1	NA	2.21	NA	NA	8.40145	1.51293	1160	2.9249	0	NA	NA	NA	NA
2517572146	2517572146	Acaricomes	Bacteria	Actinobacteriota	Actinomycetia	Actinomycetales	Micrococcaceae	Acaricomes	Acaricomes phytoseiuli	NA	Yes	Host	GCA_000376245.1	PRJNA174970	SAMN02441381	1120917	2419519	2387	62.28	2	NA	0.71	-0.26	3.66	5.80294	1.35851	1099	2.72308	1	SRR892144	116.337	2.57872e+06	3
2519899568	2519899568	Arthrobacter	Bacteria	Actinobacteriota	Actinomycetia	Actinomycetales	Micrococcaceae	Arthrobacter	Arthrobacter globiformis	NA	Yes		GCA_000238915	PRJDA71847	SAMD00041813	1077972	4954410	4582	66.21	1	5.4186	1.81	-0.14	3.26	1.57318	2.11633	1427	4.21213	0	NA	NA	NA	NA
2643221705	2643221705	Arthrobacter	Bacteria	Actinobacteriota	Actinomycetia	Actinomycetales	Micrococcaceae	Arthrobacter	Arthrobacter sp001428005	NA	Yes		GCA_001428005.1	PRJNA298127	SAMN04155660	1736395	5884613	5676	65.46	1	5.4186	38.07	-0.27	3.71	1.5191	2.29294	1502	3.91121	0	NA	NA	NA	NA
2751185875	2751185875	Arthrobacter	Bacteria	Actinobacteriota	Actinomycetia	Actinomycetales	Micrococcaceae	Arthrobacter	Arthrobacter sp001969265	NA	Yes		GCA_001969265.1	PRJNA361372	SAMN06232496	1357915	5041568	4711	66	6	5.4186	1.59	0.63	1.69	0.874558	2.07497	1454	4.01189	1	NA	NA	NA	NA
2634166197	2634166197	Arthrobacter	Bacteria	Actinobacteriota	Actinomycetia	Actinomycetales	Micrococcaceae	Arthrobacter_A	Arthrobacter_A alpinus	NA	Yes	Aquatic, Marine, Soil	GCA_900105965.1	PRJNA303740	SAMN04489740	656366	4622641	4392	60.6	6	5.4186	91.48	0.2	2.41	6.88033	1.9828	1395	4.00729	3	NA	NA	NA	NA
2667527555	2667527555	Arthrobacter	Bacteria	Actinobacteriota	Actinomycetia	Actinomycetales	Micrococcaceae	Arthrobacter_A	Arthrobacter_A alpinus	NA	Yes	Permafrost	GCA_000755585.2	PRJNA259694	SAMN03010510	656366	4458287	4128	60.62	7	5.4186	0.94	0.27	2.29	6.32344	1.97192	1389	4.26357	1	NA	NA	NA	NA
2684623062	2684623062	Arthrobacter	Bacteria	Actinobacteriota	Actinomycetia	Actinomycetales	Micrococcaceae	Arthrobacter_A	Arthrobacter_A alpinus_C	NA	Yes		GCA_001445575.1	PRJNA302249	SAMN04270919	656366	4333648	4056	60.64	8	5.4186	2.42	0.24	2.34	3.16417	1.76006	1392	3.74753	1	NA	NA	NA	NA
2528768210	2528768210	Arthrobacter	Bacteria	Actinobacteriota	Actinomycetia	Actinomycetales	Micrococcaceae	Arthrobacter_A	Arthrobacter_A sp000482545	NA	Yes		GCA_000482545.1	PRJNA195713	SAMN02440772	1132441	4660196	4199	66.82	5	5.4186	2.24	0.21	2.4	1.43335	2.06157	1413	4.64396	0	NA	NA	NA	NA
2684623226	2684623226	Arthrobacter	Bacteria	Actinobacteriota	Actinomycetia	Actinomycetales	Micrococcaceae	Arthrobacter_A	Arthrobacter_A sp001281315	NA	Yes		GCA_001281315.1	PRJNA293260	SAMN04000040	1704044	4936686	4557	65.37	6	5.4186	4.74	-0.36	4.02	2.14807	2.04427	1423	4.47663	2	NA	NA	NA	NA
2698536637	2698536637	Arthrobacter	Bacteria	Actinobacteriota	Actinomycetia	Actinomycetales	Micrococcaceae	Arthrobacter_B	Arthrobacter_B koreensis	NA	Yes		GCA_001373495.1	PRJEB8453	SAMEA3249780	199136	3450813	3230	65.92	1	5.4186	0.96	-0.01	2.91	2.23164	1.70818	1333	3.25077	0	NA	NA	NA	NA
2731957569	2731957569	Arthrobacter	Bacteria	Actinobacteriota	Actinomycetia	Actinomycetales	Micrococcaceae	Arthrobacter_B	Arthrobacter_B luteolus	NA	Yes	Host	GCA_001552075.1	PRJDB235	SAMD00046503	1216973	3914491	3677	65.98	1	5.4186	2.5	-0.05	3.03	2.02377	1.79742	1397	3.42671	1	NA	NA	NA	NA
2645727986	2645727986	Arthrobacter	Bacteria	Actinobacteriota	Actinomycetia	Actinomycetales	Micrococcaceae	Arthrobacter_B	Arthrobacter_B sp001307035	NA	Yes		GCA_001307035.1	PRJNA297456	SAMN04123916	1732020	3639179	3432	64.8	1	5.4186	25.41	-0.01	2.91	3.09336	1.72056	1367	2.88462	0	NA	NA	NA	NA
2524023227	2524023227	Arthrobacter	Bacteria	Actinobacteriota	Actinomycetia	Actinomycetales	Micrococcaceae	Arthrobacter_C	Arthrobacter_C castelli	NA	Yes	Built environment	GCA_000430705.1	PRJNA188828	SAMN02441477	1121019	4585800	4516	63.62	2	5.4186	2.88	-0.57	4.91	11.8207	1.99014	1420	3.74225	1	NA	NA	NA	NA
2518645508	2518645508	Arthrobacter	Bacteria	Actinobacteriota	Actinomycetia	Actinomycetales	Micrococcaceae	Arthrobacter_D	Arthrobacter_D sp000520515	NA	Yes	Soil	GCA_000520515.1	PRJNA232073	SAMN02429161	1267981	3452356	3529	62.87	2	5.4186	3.32	-0.19	3.43	5.22571	1.61502	1278	2.91867	0	NA	NA	NA	NA
2519899710	2519899710	Arthrobacter	Bacteria	Actinobacteriota	Actinomycetia	Actinomycetales	Micrococcaceae	Arthrobacter_D	Arthrobacter_D sp000520535	NA	Yes	Soil	GCA_000520535.1	PRJNA232076	SAMN02429166	1312978	3321099	3429	66.09	1	5.4186	2.16	-0.84	6.43	5.20537	1.59411	1222	2.56635	1	NA	NA	NA	NA
2519103017	2519103017	Arthrobacter	Bacteria	Actinobacteriota	Actinomycetia	Actinomycetales	Micrococcaceae	Arthrobacter_D	Arthrobacter_D sp000520555	NA	Yes	Soil	GCA_000520555.1	PRJNA232074	SAMN02429165	1312954	3562925	3642	65.98	1	5.4186	2.66	-0.44	4.33	3.65412	1.65574	1281	2.88303	0	NA	NA	NA	NA
2519899713	2519899713	Arthrobacter	Bacteria	Actinobacteriota	Actinomycetia	Actinomycetales	Micrococcaceae	Arthrobacter_D	Arthrobacter_D sp000520595	NA	Yes	Soil	GCA_000520595.1	PRJNA232080	SAMN02429163	1267973	4379674	4615	62.45	2	5.4186	3.79	-0.19	3.43	5.06772	1.84814	1396	3.2286	0	NA	NA	NA	NA
2639762764	2639762764	Arthrobacter	Bacteria	Actinobacteriota	Actinomycetia	Actinomycetales	Micrococcaceae	Arthrobacter_D	Arthrobacter_D sp000816565	NA	Yes		GCA_000816565.1	PRJNA270909	SAMN03271689	1496689	3608439	3383	69.85	2	5.4186	1.66	-1.62	15.12	3.58851	1.69526	1329	3.69495	0	NA	NA	NA	NA
2654587575	2654587575	Arthrobacter	Bacteria	Actinobacteriota	Actinomycetia	Actinomycetales	Micrococcaceae	Arthrobacter_D	Arthrobacter_D sp001187915	NA	Yes		GCA_001187915.1	PRJNA289426	SAMN03853643	1681197	3456463	3319	69.39	1	5.4186	16.27	-0.99	7.51	6.62194	1.67512	1262	3.37451	0	NA	NA	NA	NA
2643221784	2643221784	Arthrobacter	Bacteria	Actinobacteriota	Actinomycetia	Actinomycetales	Micrococcaceae	Arthrobacter_D	Arthrobacter_D sp001422665	NA	Yes		GCA_001422665.1	PRJNA297956	SAMN04151693	1736303	3524245	3308	69.4	1	5.4186	76.42	-1.15	8.9	4.41322	1.67852	1294	3.47642	1	NA	NA	NA	NA
2551306361	2551306361-cluster	Arthrobacter	Bacteria	Actinobacteriota	Actinomycetia	Actinomycetales	Micrococcaceae	Arthrobacter_D	Arthrobacter_D sp003075455	NA	Yes		GCA_000294595.1	PRJNA170988	SAMN02471747	494419	3542308	3477	63.32	6	5.4186	1.21	-0.07	3.07	2.44978	1.6783	1318	3.07737	0	NA	NA	NA	NA
2519899711	2519899711	Arthrobacter	Bacteria	Actinobacteriota	Actinomycetia	Actinomycetales	Micrococcaceae	Arthrobacter_D	Arthrobacter_D subterraneus	NA	Yes	Soil	GCA_000520475.1	PRJNA230537	SAMN02429160	269454	3554370	3528	65.43	2	5.4186	2.07	-0.1	3.15	3.21886	1.70788	1294	3.14626	0	NA	NA	NA	NA
2642422544	2642422544	Arthrobacter	Bacteria	Actinobacteriota	Actinomycetia	Actinomycetales	Micrococcaceae	Arthrobacter_D	Arthrobacter_D subterraneus	NA	Yes		GCA_900099735.1	PRJNA303658	SAMN04488693	335973	3871381	3703	65.01	3	5.4186	92.76	-0.01	2.91	3.46592	1.78182	1375	3.32163	0	SRR4176785	75.3263	4.00922e+06	5
2639762519	2639762519-cluster	Arthrobacter	Bacteria	Actinobacteriota	Actinomycetia	Actinomycetales	Micrococcaceae	Arthrobacter_E	Arthrobacter_E woluwensis	NA	Yes		GCA_900105345.1	PRJNA303736	SAMN04489745	156980	3859681	3669	68.11	7	5.4186	46.82	-0.96	7.25	2.59634	1.73189	1339	3.57046	4	NA	NA	NA	NA
2634166276	2634166276	Arthrobacter	Bacteria	Actinobacteriota	Actinomycetia	Actinomycetales	Micrococcaceae	Arthrobacter_F	Arthrobacter_F crystallopoietes	NA	Yes	Soil	GCA_900100805.1	PRJNA303739	SAMN04489742	37928	5198474	4900	64.36	4	5.4186	83.04	-0.06	3.06	2.02216	2.22253	1465	3.61224	1	NA	NA	NA	NA
2537561592	2537561592	Arthrobacter	Bacteria	Actinobacteriota	Actinomycetia	Actinomycetales	Micrococcaceae	Arthrobacter_F	Arthrobacter_F crystallopoietes_A	NA	Yes	Rhizosphere, Soil	GCA_000328305	PRJNA178057	SAMN02469858	1246476	4348607	4172	66.66	1	5.4186	1.63	-0.04	3	1.80283	1.86117	1383	2.99616	0	NA	NA	NA	NA
2706795028	2706795028	Arthrobacter	Bacteria	Actinobacteriota	Actinomycetia	Actinomycetales	Micrococcaceae	Arthrobacter_F	Arthrobacter_F sp012952295	NA	Yes		GCA_900183035	PRJNA369918	SAMN06295950	1938888	4947726	4685	64.36	1	5.4186	1.94	0.14	2.56	1.63765	2.04223	1468	3.39381	1	SRR5832272	66.451	4.5447e+06	6
2663762744	2663762744	Arthrobacter	Bacteria	Actinobacteriota	Actinomycetia	Actinomycetales	Micrococcaceae	Arthrobacter_G	Arthrobacter_G cupressi	NA	Yes		GCA_900099975.1	PRJNA323091	SAMN05216555	1045773	4058872	3737	66.97	1	5.4186	23.47	-0.23	3.55	1.1063	1.895	1381	4.33503	0	SRR4216922	80.5576	3.74887e+06	7
2643221510	2643221510	Arthrobacter	Bacteria	Actinobacteriota	Actinomycetia	Actinomycetales	Micrococcaceae	Arthrobacter_I	Arthrobacter_I sp000374925	NA	Yes					1663	4441907	4030	67.23	1	5.4186	82.06	-0.27	3.69	1.00251	1.88398	1448	3.44913	0	NA	NA	NA	NA
2554235101	2554235101	Arthrobacter	Bacteria	Actinobacteriota	Actinomycetia	Actinomycetales	Micrococcaceae	Arthrobacter_I	Arthrobacter_I sp000427315	NA	Yes		GCA_000427315.1	PRJNA197486	SAMN02471755	494420	4324615	4517	66.4	7	5.4186	0.86	-0.37	4.05	1.47794	1.82971	1333	3.03299	0	NA	NA	NA	NA
2654587724	2654587724	Arthrobacter	Bacteria	Actinobacteriota	Actinomycetia	Actinomycetales	Micrococcaceae	Arthrobacter_I	Arthrobacter_I sp000876655	NA	Yes		GCA_000876655.1	PRJNA274694	SAMN03330027	1610703	4703179	4353	65.72	1	5.4186	7.58	0.37	2.1	0.97352	1.99036	1453	4.22697	0	NA	NA	NA	NA
2643221781	2643221781	Arthrobacter	Bacteria	Actinobacteriota	Actinomycetia	Actinomycetales	Micrococcaceae	Arthrobacter_I	Arthrobacter_I sp001422645	NA	Yes		GCA_001422645.1	PRJNA297956	SAMN04151612	1736232	4140548	3816	66.97	1	5.4186	47.9	-0.38	4.08	1.08559	1.76597	1440	3.19706	0	NA	NA	NA	NA
2643221913	2643221913	Arthrobacter	Bacteria	Actinobacteriota	Actinomycetia	Actinomycetales	Micrococcaceae	Arthrobacter_I	Arthrobacter_I sp001423745	NA	Yes		GCA_001423745.1	PRJNA297956	SAMN04151732	1736342	5201172	4824	65.4	1	5.4186	68.7	-0.18	3.39	2.07095	2.13587	1472	4.16667	0	NA	NA	NA	NA
2643221708	2643221708	Arthrobacter	Bacteria	Actinobacteriota	Actinomycetia	Actinomycetales	Micrococcaceae	Arthrobacter_I	Arthrobacter_I sp001428365	NA	Yes		GCA_001428365.1	PRJNA298127	SAMN04155667	1736402	3540433	3308	68.94	1	5.4186	15.3	-0.68	5.45	1.00745	1.66022	1345	2.96252	1	NA	NA	NA	NA
2690315846	2690315846	Arthrobacter	Bacteria	Actinobacteriota	Actinomycetia	Actinomycetales	Micrococcaceae	Arthrobacter_I	Arthrobacter_I sp001512305	NA	Yes		GCA_001512305.1	PRJNA299877	SAMN04216968	1745378	4176054	3860	67.84	1	5.4186	1.22	-0.23	3.56	0.987762	1.80211	1425	3.26425	1	NA	NA	NA	NA
2721755818	2721755818	Arthrobacter	Bacteria	Actinobacteriota	Actinomycetia	Actinomycetales	Micrococcaceae	Arthrobacter_I	Arthrobacter_I sp001750145	NA	Yes		GCA_001750145.1	PRJNA320863	SAMN04958683	1849032	4792631	4525	66.34	5	5.4186	2.08	0.03	2.81	1.1562	1.93986	1430	2.98343	1	NA	NA	NA	NA
2609459742	2609459742	Arthrobacter	Bacteria	Actinobacteriota	Actinomycetia	Actinomycetales	Micrococcaceae	Arthrobacter_I	Arthrobacter_I sp003097355	NA	Yes		GCA_900104405.1	PRJNA303312	SAMN04487914	1761746	5188958	4843	66.24	5	5.4186	1.05	0.29	2.25	0.909553	2.11942	1457	3.73735	2	SRR4156396	50.1107	6.02665e+06	12
2609459768	2609459768	Arthrobacter	Bacteria	Actinobacteriota	Actinomycetia	Actinomycetales	Micrococcaceae	Arthrobacter_I	Arthrobacter_I sp900102785	NA	Yes		GCA_900102785.1	PRJNA303313	SAMN04487913	1761745	4713489	4419	66.29	5	5.4186	1.09	-0.39	4.14	2.30986	1.9294	1473	3.3718	1	SRR4156297	57.7796	5.22676e+06	12
2609459738	2609459738	Arthrobacter	Bacteria	Actinobacteriota	Actinomycetia	Actinomycetales	Micrococcaceae	Arthrobacter_I	Arthrobacter_I sp900102895	NA	Yes		GCA_900102895.1	PRJNA303310	SAMN04487916	1761748	4264397	4001	66.47	5	5.4186	0.55	-0.42	4.25	2.35583	1.84529	1422	3.29918	0	SRR4156300	61.8803	4.88039e+06	14
2518645509	2518645509-cluster	Arthrobacter	Bacteria	Actinobacteriota	Actinomycetia	Actinomycetales	Micrococcaceae	Arthrobacter_I	Arthrobacter_I sp900168135	NA	Yes	Soil	GCA_000520575.1	PRJNA232078	SAMN02429164	218158	4835497	4772	67	2	5.4186	1.53	-0.09	3.13	0.992838	1.9602	1432	3.37385	0	NA	NA	NA	NA
2751185874	2751185874	Arthrobacter	Bacteria	Actinobacteriota	Actinomycetia	Actinomycetales	Micrococcaceae	Arthrobacter_I	NA	NA	Yes		GCA_001263635.1	PRJDB3373	SAMD00024044	1588022	2594729	3792	63.27	1	5.4186	2.14	0.61	1.72	1.3176	1.46061	660	2.53165	0	NA	NA	NA	NA
2547132399	2547132399	Citricoccus	Bacteria	Actinobacteriota	Actinomycetia	Actinomycetales	Micrococcaceae	Citricoccus	Citricoccus sp000224415	NA	Yes		GCA_000224415	PRJNA67965	SAMN02469456	1045009	3466927	3135	70.92	1	3	1.75	-0.92	6.95	4.98363	1.6846	1227	2.55183	0	NA	NA	NA	NA
2617270780	2617270780	Micrococcus	Bacteria	Actinobacteriota	Actinomycetia	Actinomycetales	Micrococcaceae	Citricoccus	Citricoccus terreus	NA	Yes		GCA_900116905.1	PRJNA303546	SAMN04487966	574650	3087520	2823	68.86	3	2.1	0.81	-0.37	4.07	6.21204	1.55276	1194	2.62132	0	SRR4159345	100.027	3.01917e+06	4
649633006	649633006	Glutamicibacter	Bacteria	Actinobacteriota	Actinomycetia	Actinomycetales	Micrococcaceae	Glutamicibacter	Glutamicibacter arilaitensis	NA	Yes	Dairy isolates	GCA_000197735.1	PRJEA50353	SAMEA2272213	861360	3918192	3518	59.27	6	NA	2.25	NA	NA	NA	NA	NA	NA	NA	NA	NA	NA	NA
2739367508	2739367508	Glutamicibacter	Bacteria	Actinobacteriota	Actinomycetia	Actinomycetales	Micrococcaceae	Glutamicibacter	Glutamicibacter arilaitensis	NA	Yes					256701	3960128	3917	59.12	6	NA	1.53	0.69	1.61	1.17425	1.74334	1313	3.19122	3	NA	NA	NA	NA
2728369644	2728369644	Arthrobacter	Bacteria	Actinobacteriota	Actinomycetia	Actinomycetales	Micrococcaceae	Glutamicibacter	Glutamicibacter creatinolyticus	NA	Yes		GCA_001310435.1	PRJDB1621	SAMD00000380	1460643	2692270	4485	64.17	1	5.4186	2.36	0.46	1.94	2.24088	1.32492	594	1.69454	0	NA	NA	NA	NA
2654587600	2654587600	unclassified	Bacteria	Actinobacteriota	Actinomycetia	Actinomycetales	Micrococcaceae	Glutamicibacter	Glutamicibacter halophytocola	NA	Yes		GCA_001302565.1	PRJNA289022	SAMN03840760	0	3911798	3689	60	6	NA	52.51	1.99	0.61	0.263482	1.83608	1336	4.33722	1	NA	NA	NA	NA
2554235227	2554235227	Arthrobacter	Bacteria	Actinobacteriota	Actinomycetia	Actinomycetales	Micrococcaceae	Glutamicibacter	Glutamicibacter mishrai	NA	Yes		GCA_000414345.1	PRJNA208966	SAMN02469487	1096756	3637389	3424	59.52	1	5.4186	0.67	0.93	1.33	1.22388	1.77728	1329	4.05958	1	NA	NA	NA	NA
2684622611	2684622611	Arthrobacter	Bacteria	Actinobacteriota	Actinomycetia	Actinomycetales	Micrococcaceae	Glutamicibacter	Glutamicibacter mishrai	NA	Yes		GCA_001512275.1	PRJNA299357	SAMN04198240	1743140	3707708	3554	59.56	2	5.4186	1.21	0.78	1.5	1.52424	1.79398	1330	4.2206	3	NA	NA	NA	NA
2627854287	2627854287	Glutamicibacter	Bacteria	Actinobacteriota	Actinomycetia	Actinomycetales	Micrococcaceae	Glutamicibacter	Glutamicibacter nicotianae	NA	Yes			PRJNA303737	SAMN04489744	257984	3459735	3265	61.95	6	NA	95.62	0.25	2.32	1.04155	1.71988	1303	3.85911	0	NA	NA	NA	NA
2630968364	2630968364	Arthrobacter	Bacteria	Actinobacteriota	Actinomycetia	Actinomycetales	Micrococcaceae	Glutamicibacter	Glutamicibacter nicotianae	NA	Yes		GCA_000812545.1	PRJNA270005	SAMN03262488	490910	3785402	3571	61.95	2	5.4186	13.58	0.67	1.64	0.57369	1.80967	1345	4.31252	2	NA	NA	NA	NA
2681812973	2681812973	Glutamicibacter	Bacteria	Actinobacteriota	Actinomycetia	Actinomycetales	Micrococcaceae	Glutamicibacter	Glutamicibacter nicotianae	NA	Yes		GCA_001552115.1	PRJDB237	SAMD00046490	1216975	3425663	3242	62.03	2	NA	0	0.22	2.39	1.0288	1.7101	1297	3.88649	0	NA	NA	NA	NA
2630968823	2630968823-cluster	Arthrobacter	Bacteria	Actinobacteriota	Actinomycetia	Actinomycetales	Micrococcaceae	Glutamicibacter	Glutamicibacter soli	NA	Yes		GCA_001013455.1	PRJNA283257	SAMN03610580	1652545	4037349	3848	64.01	4	5.4186	23.62	0.35	2.13	0.530851	1.74691	1375	3.56029	3	NA	NA	NA	NA
2645727772	2645727772	Arthrobacter	Bacteria	Actinobacteriota	Actinomycetia	Actinomycetales	Micrococcaceae	Glutamicibacter	Glutamicibacter soli	NA	Yes		GCA_001281115.1	PRJNA290716	SAMN03897213	1690248	3851242	3612	64.32	6	5.4186	3.43	0.01	2.87	0.517815	1.77461	1331	3.70986	1	NA	NA	NA	NA
2616645010	2616645010	Arthrobacter	Bacteria	Actinobacteriota	Actinomycetia	Actinomycetales	Micrococcaceae	Glutamicibacter	Glutamicibacter sp900094805	NA	Yes		GCA_900094805.1	PRJNA311401	SAMN04487802	993071	3541821	3385	56.09	4	5.4186	0.53	1.74	0.73	1.36204	1.74906	1327	4.07681	0	SRR4149281	72.2819	4.17808e+06	11
2556921096	2556921096	Haematomicrobium	Bacteria	Actinobacteriota	Actinomycetia	Actinomycetales	Micrococcaceae	Haematomicrobium	Haematomicrobium sanguinis	NA	Yes	Host, Human	GCA_000688395.1	PRJNA215662	SAMN02743916	1121020	2925008	2752	61.9	1	NA	1.45	0.61	1.71	1.93242	1.5112	1205	3.34302	0	SRR3310373	110.827	2.70693e+06	4
2548877030	2548877030	Kocuria	Bacteria	Actinobacteriota	Actinomycetia	Actinomycetales	Micrococcaceae	Kocuria	Kocuria atrinae	NA	Yes		GCA_000286355.1	PRJNA162451	SAMN02470141	1179225	3197170	4125	63.74	1	3	1.26	0.63	1.69	3.57844	1.42111	957	2.01212	0	NA	NA	NA	NA
2721755800	2721755800	Kocuria	Bacteria	Actinobacteriota	Actinomycetia	Actinomycetales	Micrococcaceae	Kocuria	Kocuria flava	NA	Yes		GCA_001482365.1	PRJNA302237	SAMN04270876	446860	3638342	3331	73.93	3	3	1.83	0	2.88	9.01762	1.68674	1312	2.52177	1	NA	NA	NA	NA
2630968909	2630968909-cluster	Kocuria	Bacteria	Actinobacteriota	Actinomycetia	Actinomycetales	Micrococcaceae	Kocuria	Kocuria marina_A	NA	Yes		GCA_000786655.1	PRJNA235978	SAMN03072054	223184	3066141	2838	68.82	2	3	1.13	0	2.88	3.67003	1.50041	1227	2.43129	0	NA	NA	NA	NA
2540341240	2540341240	Microbacterium	Bacteria	Actinobacteriota	Actinomycetia	Actinomycetales	Micrococcaceae	Kocuria	Kocuria palustris	NA	Yes		GCA_000526535.1	PRJNA195886	SAMN02584943	1305732	2765822	2480	70.57	3	1.95833	1.01	NA	NA	5.57196	1.45865	1173	2.58065	0	SRR1801168	114.117	2.62888e+06	5
2687453437	2687453437	Kocuria	Bacteria	Actinobacteriota	Actinomycetia	Actinomycetales	Micrococcaceae	Kocuria	Kocuria palustris	NA	Yes		GCA_001275345.1	PRJNA293988	SAMN04012814	71999	2854447	2543	70.5	3	3	0.79	NA	NA	3.89623	1.50042	1177	2.51671	0	NA	NA	NA	NA
2724679117	2724679117	Kocuria	Bacteria	Actinobacteriota	Actinomycetia	Actinomycetales	Micrococcaceae	Kocuria	Kocuria palustris	NA	Yes		GCA_001483775.1	PRJNA307136	SAMN04376006	71999	2833425	2521	70.41	1	3	0.52	NA	NA	4.9859	1.45175	1171	2.57834	0	NA	NA	NA	NA
2724679118	2724679118	Kocuria	Bacteria	Actinobacteriota	Actinomycetia	Actinomycetales	Micrococcaceae	Kocuria	Kocuria polaris_A	NA	Yes		GCA_001483755.1	PRJNA307146	SAMN04376032	136273	3833718	3499	72.65	1	3	1.69	-0.08	3.09	8.22631	1.74537	1351	2.77222	0	NA	NA	NA	NA
2547132105	2547132105	Kocuria	Bacteria	Actinobacteriota	Actinomycetia	Actinomycetales	Micrococcaceae	Kocuria	Kocuria rhizophila	NA	Yes	Host, Human skin	GCA_000214115	PRJNA66631	SAMN02470195	1029824	2820331	2521	70.53	1	3	0.36	-0.76	5.91	5.60372	1.45	1180	2.38001	1	NA	NA	NA	NA
2639762737	2639762737	Kocuria	Bacteria	Actinobacteriota	Actinomycetia	Actinomycetales	Micrococcaceae	Kocuria	Kocuria rhizophila	NA	Yes		GCA_001190985.1	PRJNA256070	SAMN02937302	72000	1999251	2695	70.47	3	3	95.51	-1.24	9.83	4.99904	1.29535	860	1.59555	0	NA	NA	NA	NA
2739367653	2739367653	Kocuria	Bacteria	Actinobacteriota	Actinomycetia	Actinomycetales	Micrococcaceae	Kocuria	Kocuria rhizophila	NA	Yes			PRJNA443347	SAMN08778889	2135669	2780952	2460	70.64	3	3	0.33	-0.67	5.43	6.04484	1.47922	1179	2.56098	0	SRR7050935	113.191	2.66805e+06	4
2713896980	2713896980	Kocuria	Bacteria	Actinobacteriota	Actinomycetia	Actinomycetales	Micrococcaceae	Kocuria	Kocuria rhizophila_A	NA	Yes		GCA_001499775.1	PRJEB9947	SAMEA3489747	72000	2873800	2602	70.84	1	3	1.04	-0.9	6.85	10.7303	1.45794	1177	2.19062	0	NA	NA	NA	NA
2547132190	2547132190	Kocuria	Bacteria	Actinobacteriota	Actinomycetia	Actinomycetales	Micrococcaceae	Kocuria	Kocuria rosea	NA	Yes	Built environment	GCA_000349605.1	PRJNA188732	SAMN02471294	1292021	3791429	3511	72.72	1	3	1.37	-1.31	10.56	13.632	1.7587	1351	3.18997	0	NA	NA	NA	NA
2636415781	2636415781	Kocuria	Bacteria	Actinobacteriota	Actinomycetia	Actinomycetales	Micrococcaceae	Kocuria	Kocuria rosea	NA	Yes		GCA_000786195.1	PRJNA252796	SAMN02863078	136273	3779802	3514	72.84	1	3	1.22	-0.32	3.86	7.00703	1.75834	1349	3.13034	0	NA	NA	NA	NA
2526164567	2526164567	Kocuria	Bacteria	Actinobacteriota	Actinomycetia	Actinomycetales	Micrococcaceae	Kocuria	Kocuria subflava	NA	Yes	Animal facility, Animal gastrointestinal tract, Aquaculture	GCA_000800955.1	PRJNA205578	SAMN03021531	1339234	3018275	2975	63.81	1	3	3.46	1.01	1.24	1.94207	1.4521	1190	2.85714	0	NA	NA	NA	NA
2687453620	2687453620	Kocuria	Bacteria	Actinobacteriota	Actinomycetia	Actinomycetales	Micrococcaceae	Kocuria	Kocuria turfanensis	NA	Yes		GCA_001580365.1	PRJNA310393	SAMN04455734	388357	4159643	3890	72.75	3	3	2.06	-0.09	3.12	7.57458	1.83186	1362	2.82776	0	NA	NA	NA	NA
2713896981	2713896981	Kocuria	Bacteria	Actinobacteriota	Actinomycetia	Actinomycetales	Micrococcaceae	Kocuria	Kocuria varians	NA	Yes		GCA_900014985.1	PRJEB9946	SAMEA3489748	1272	2882365	2609	70.53	1	3	2.3	-0.73	5.76	8.31576	1.45523	1195	2.37639	0	NA	NA	NA	NA
2517287032	2517287032	Arthrobacter	Bacteria	Actinobacteriota	Actinomycetia	Actinomycetales	Micrococcaceae	MA-N2	MA-N2 sp000517125	NA	Yes		GCA_000517125.1	PRJNA165515	SAMN02597162	1101188	4833792	4680	62.99	4	5.4186	3.01	0.61	1.72	1.29097	2.0927	1424	3.50427	1	NA	NA	NA	NA
2751185873	2751185873	Arthrobacter	Bacteria	Actinobacteriota	Actinomycetia	Actinomycetales	Micrococcaceae	MA-N2	MA-N2 sp001549895	NA	Yes		GCA_001549895.1	PRJDB3373	SAMD00024045	1588023	5026722	6419	63.76	5	5.4186	4.24	0.17	2.48	1.10611	1.7419	1019	2.43029	3	NA	NA	NA	NA
2551306408	2551306408	Micrococcus	Bacteria	Actinobacteriota	Actinomycetia	Actinomycetales	Micrococcaceae	Micrococcus	Micrococcus endophyticus	NA	Yes		GCA_000309825	PRJNA175355	SAMN01178441	1232675	2279702	2341	73.5	1	2.1	0.6	-1.06	8.09	12.9787	1.39657	991	2.22127	0	NA	NA	NA	NA
647000274	647000274	Micrococcus	Bacteria	Actinobacteriota	Actinomycetia	Actinomycetales	Micrococcaceae	Micrococcus	Micrococcus luteus	NA	Yes	Host	GCA_000176875.1	PRJNA34071	SAMN00008343	596312	2622687	2549	72.66	2	2.1	2.35	NA	NA	NA	NA	NA	NA	NA	NA	NA	NA	NA
2574179829	2574179829-cluster	Micrococcus	Bacteria	Actinobacteriota	Actinomycetia	Actinomycetales	Micrococcaceae	Micrococcus	Micrococcus luteus	NA	Yes		GCA_000632145.1	PRJNA239291	SAMN02676629	1270	2635230	2439	72.87	1	2.1	0.98	-0.34	3.96	6.74006	1.46937	1110	1.88602	0	NA	NA	NA	NA
2576861777	2576861777	Micrococcus	Bacteria	Actinobacteriota	Actinomycetia	Actinomycetales	Micrococcaceae	Micrococcus	Micrococcus luteus	NA	Yes		GCA_000632185.1	PRJNA239287	SAMN02676625	1270	2612381	2404	72.98	1	2.1	0.08	-0.41	4.21	7.42605	1.48054	1105	2.03827	1	NA	NA	NA	NA
2630968544	2630968544	Micrococcus	Bacteria	Actinobacteriota	Actinomycetia	Actinomycetales	Micrococcaceae	Micrococcus	Micrococcus luteus	NA	Yes		GCA_000946635.1	PRJNA271945	SAMN03280120	1593237	2440202	2342	73.08	1	2.1	95.56	-0.7	5.57	6.99009	1.41667	1092	2.00683	0	NA	NA	NA	NA
2648501513	2648501513-cluster	Micrococcus	Bacteria	Actinobacteriota	Actinomycetia	Actinomycetales	Micrococcaceae	Micrococcus	Micrococcus luteus	NA	Yes					1270	2501088	2318	73.01	1	2.1	20.41	-0.39	4.14	9.40406	1.42287	1128	2.07075	0	NA	NA	NA	NA
2675903547	2675903547	Micrococcus	Bacteria	Actinobacteriota	Actinomycetia	Actinomycetales	Micrococcaceae	Micrococcus	Micrococcus luteus	NA	Yes		GCA_001595505.1	PRJNA305941	SAMN04335742	1770209	2506324	2367	73.09	1	2.1	1.14	-0.67	5.4	8.98253	1.41342	1103	1.85889	1	NA	NA	NA	NA
2728369112	2728369112	Micrococcus	Bacteria	Actinobacteriota	Actinomycetia	Actinomycetales	Micrococcaceae	Micrococcus	Micrococcus luteus	NA	Yes		GCA_001543375.1	PRJNA305084	SAMN04356940	1270	2491476	2386	72.98	1	2.1	0.54	-0.32	3.85	9.25656	1.43113	1118	2.2632	0	NA	NA	NA	NA
2744054593	2744054593	Micrococcus	Bacteria	Actinobacteriota	Actinomycetia	Actinomycetales	Micrococcaceae	Micrococcus	Micrococcus luteus	NA	Yes		GCA_001619895.1	PRJNA308994	SAMN04419261	1391911	2413901	2252	73.13	1	2.1	0.93	-0.49	4.54	9.54444	1.39535	1118	2.04263	0	NA	NA	NA	NA
2731957609	2731957609	Micrococcus	Bacteria	Actinobacteriota	Actinomycetia	Actinomycetales	Micrococcaceae	Micrococcus	Micrococcus lylae	NA	Yes		GCA_001570885.1	PRJDB1358	SAMD00046485	1349773	2679556	2425	71.27	1	2.1	3.26	-0.35	3.99	8.67884	1.40994	1127	2.47423	0	NA	NA	NA	NA
2718218086	2718218086	Neomicrococcus	Bacteria	Actinobacteriota	Actinomycetia	Actinomycetales	Micrococcaceae	Neomicrococcus	Neomicrococcus aestuarii	NA	Yes		GCA_001887245.1	PRJNA341787	SAMN05728458	556325	2667837	2445	59.15	3	NA	3.56	0.65	1.67	1.58719	1.47124	1165	2.69939	0	NA	NA	NA	NA
2524023226	2524023226	Nesterenkonia	Bacteria	Actinobacteriota	Actinomycetia	Actinomycetales	Micrococcaceae	Nesterenkonia	Nesterenkonia alba	NA	Yes	Chemical reactor	GCA_000421745.1	PRJNA188871	SAMN02440588	1122602	2591866	2420	63.75	3	2	4.13	1.02	1.24	2.1269	1.4359	1092	3.18182	0	NA	NA	NA	NA
2602041911	2602041911	Nesterenkonia	Bacteria	Actinobacteriota	Actinomycetia	Actinomycetales	Micrococcaceae	Nesterenkonia	Nesterenkonia massiliensis	NA	Yes		GCA_000455245.1	PRJEB668	SAMEA2272581	1232429	2641000	2587	62.9	1	2	1.08	0.98	1.27	1.6642	1.43148	1131	3.05373	0	NA	NA	NA	NA
2675903335	2675903335	Nesterenkonia	Bacteria	Actinobacteriota	Actinomycetia	Actinomycetales	Micrococcaceae	Nesterenkonia	Nesterenkonia sandarakina	NA	Yes		GCA_001483765.1	PRJNA307153	SAMN04376039	317018	2925195	2716	67.63	1	2	4.09	-0.87	6.64	6.37182	1.53169	1215	3.09278	2	NA	NA	NA	NA
2667528166	2667528166	Nesterenkonia	Bacteria	Actinobacteriota	Actinomycetia	Actinomycetales	Micrococcaceae	Nesterenkonia	Nesterenkonia sandarakina_A	NA	Yes		GCA_003003175.1	PRJNA330476	SAMN05421635	272918	3224976	3045	67.46	3	2	5.85	-1.22	9.61	9.44463	1.64039	1243	3.51396	1	SRR5742681	89.8779	3.36011e+06	4
2513237335	2513237335	Nesterenkonia	Bacteria	Actinobacteriota	Actinomycetia	Actinomycetales	Micrococcaceae	Nesterenkonia	Nesterenkonia sp000220985	NA	Yes	Aquatic, Fresh water	GCA_000220985	PRJNA68173	SAMN02470081	795955	2812133	2545	71.49	1	2	16.03	-1.17	9.06	4.33303	1.49871	1161	3.69352	0	NA	NA	NA	NA
2510461014	2510461014	Arthrobacter	Bacteria	Actinobacteriota	Actinomycetia	Actinomycetales	Micrococcaceae	Paenarthrobacter	Paenarthrobacter aurescens_A	NA	Yes	Host, Sludge	GCA_000294695	PRJNA78011		1118963	5081038	4646	62.25	6	5.4186	0.86	0.41	2.03	2.57687	2.1608	1449	4.06802	0	NA	NA	NA	NA
2517572124	2517572124	Arthrobacter	Bacteria	Actinobacteriota	Actinomycetia	Actinomycetales	Micrococcaceae	Paenarthrobacter	Paenarthrobacter nicotinovorans	NA	Yes		GCA_000374945.1	PRJNA175168	SAMN02440447	1151118	4572124	4363	63.09	1	5.4186	1.51	0.54	1.82	2.45908	2.0366	1448	4.44648	0	SRR891420	64.135	4.67763e+06	7
2643221490	2643221490-cluster	Paenarthrobacter	Bacteria	Actinobacteriota	Actinomycetia	Actinomycetales	Micrococcaceae	Paenarthrobacter	Paenarthrobacter nicotinovorans	NA	Yes					29320	4588809	4378	63.14	1	NA	9.57	0.51	1.86	2.13313	2.01381	1448	4.43125	1	NA	NA	NA	NA
2643221899	2643221899	Arthrobacter	Bacteria	Actinobacteriota	Actinomycetia	Actinomycetales	Micrococcaceae	Paenarthrobacter	Paenarthrobacter nicotinovorans	NA	Yes		GCA_001423565.1	PRJNA297956	SAMN04151654	1736274	4492900	4328	63.16	3	5.4186	89.09	0.6	1.73	1.81979	2.00207	1449	4.57486	2	NA	NA	NA	NA
2523533508	2523533508	Paenarthrobacter	Bacteria	Actinobacteriota	Actinomycetia	Actinomycetales	Micrococcaceae	Paenarthrobacter	Paenarthrobacter nicotinovorans_A	NA	Yes		GCA_000514015.1	PRJNA195858	SAMN02597207	1304876	4772546	4451	62.71	3	NA	1.1	0.6	1.74	1.90461	2.04123	1431	4.2687	0	SRR1797166	66.8046	4.49071e+06	7
2510917008	2510917008-cluster	Arthrobacter	Bacteria	Actinobacteriota	Actinomycetia	Actinomycetales	Micrococcaceae	Paenarthrobacter	Paenarthrobacter nitroguajacolicus	NA	Yes	Host, Plant surface				1663	5081187	5035	61.89	1	5.4186	2.24	0.69	1.61	1.64331	2.16748	1427	4.01192	0	NA	NA	NA	NA
2684622508	2684622508	Arthrobacter	Bacteria	Actinobacteriota	Actinomycetia	Actinomycetales	Micrococcaceae	Paenarthrobacter	Paenarthrobacter nitroguajacolicus	NA	Yes		GCA_001375615.1	PRJEB8889	SAMEA3310068	1638643	4849808	4553	61.93	4	5.4186	1.47	0.54	1.82	1.76087	2.09386	1449	4.19504	0	NA	NA	NA	NA
2734481943	2734481943	unclassified	Bacteria	Actinobacteriota	Actinomycetia	Actinomycetales	Micrococcaceae	Paenarthrobacter	Paenarthrobacter nitroguajacolicus	NA	Yes		GCA_001313365.1	PRJDB934	SAMD00016934	0	5106850	9258	62.24	1	NA	2.33	0.27	2.29	3.60385	1.5104	625	1.77144	2	NA	NA	NA	NA
2690315828	2690315828	Arthrobacter	Bacteria	Actinobacteriota	Actinomycetia	Actinomycetales	Micrococcaceae	Paenarthrobacter	Paenarthrobacter sp001512285	NA	Yes		GCA_001512285.1	PRJNA299357	SAMN04215161	1743141	4849450	4624	62.16	2	5.4186	2.21	0.12	2.6	3.4392	2.04019	1468	4.21713	2	NA	NA	NA	NA
2562617041	2562617041	Arthrobacter	Bacteria	Actinobacteriota	Actinomycetia	Actinomycetales	Micrococcaceae	Paenarthrobacter	Paenarthrobacter ureafaciens	NA	Yes		GCA_000465895	PRJNA209398	SAMN02470623	1349820	4834365	4625	63.33	1	5.4186	0.78	0.06	2.73	1.39893	1.97792	1449	3.58919	1	NA	NA	NA	NA
2718218256	2718218256	Arthrobacter	Bacteria	Actinobacteriota	Actinomycetia	Actinomycetales	Micrococcaceae	Paenarthrobacter	Paenarthrobacter ureafaciens	NA	Yes		GCA_001542565.1	PRJNA306041	SAMN04338418	1771959	4434904	4150	63.41	4	5.4186	1.88	0.76	1.52	1.06792	1.96637	1457	4.0241	0	NA	NA	NA	NA
2721755670	2721755670	Arthrobacter	Bacteria	Actinobacteriota	Actinomycetia	Actinomycetales	Micrococcaceae	Paenarthrobacter	Paenarthrobacter ureafaciens	NA	Yes		GCA_001854365.1	PRJNA341911	SAMN05730155	1806905	5058708	4779	63.32	6	5.4186	1	0.11	2.62	1.39175	2.02534	1460	3.5363	2	NA	NA	NA	NA
2731957828	2731957828	Arthrobacter	Bacteria	Actinobacteriota	Actinomycetia	Actinomycetales	Micrococcaceae	Paenarthrobacter	Paenarthrobacter ureafaciens	NA	Yes		GCA_001519005.1	PRJNA257760	SAMN02954666	1771959	4551502	4342	63.41	3	5.4186	1.45	0.76	1.52	1.02176	2.01027	1460	3.86918	0	NA	NA	NA	NA
2537561926	2537561926	Paeniglutamicibacter	Bacteria	Actinobacteriota	Actinomycetia	Actinomycetales	Micrococcaceae	Paeniglutamicibacter	Paeniglutamicibacter gangotriensis	NA	Yes	Soil	GCA_000348945.1	PRJNA185041	SAMN02469439	1276920	4319900	4081	63	1	NA	2.03	-0.25	3.63	2.92893	1.85011	1381	3.47954	1	NA	NA	NA	NA
2634166551	2634166551	Pseudarthrobacter	Bacteria	Actinobacteriota	Actinomycetia	Actinomycetales	Micrococcaceae	Pseudarthrobacter	Pseudarthrobacter chlorophenolicus	NA	Yes	Soil	GCA_900104315.1	PRJNA303741	SAMN04489738	452863	5020975	4811	65.94	5	NA	16	-0.05	3.03	2.40898	1.97172	1485	3.59593	0	NA	NA	NA	NA
2630968475	2630968475	Pseudarthrobacter	Bacteria	Actinobacteriota	Actinomycetia	Actinomycetales	Micrococcaceae	Pseudarthrobacter	Pseudarthrobacter chlorophenolicus_A	NA	Yes		GCA_000962805.1	PRJNA275364	SAMN03342416	85085	4393679	4067	66.03	1	NA	57.54	-0.14	3.28	3.04417	1.9055	1418	3.98328	0	NA	NA	NA	NA
2634166282	2634166282	Pseudarthrobacter	Bacteria	Actinobacteriota	Actinomycetia	Actinomycetales	Micrococcaceae	Pseudarthrobacter	Pseudarthrobacter equi	NA	Yes	Host	GCA_900105535.1	PRJNA303738	SAMN04489743	728066	4459078	4109	66.13	5	NA	10.15	0.04	2.8	1.89442	1.92	1425	3.91823	1	NA	NA	NA	NA
2531839309	2531839309	Arthrobacter	Bacteria	Actinobacteriota	Actinomycetia	Actinomycetales	Micrococcaceae	Pseudarthrobacter	Pseudarthrobacter nitrophenolicus	NA	Yes		GCA_000332815.1	PRJNA184692	SAMN02470004	683150	4389620	3686	66.22	1	5.4186	1.3	-0.09	3.13	2.85065	1.77866	1256	3.55399	0	NA	NA	NA	NA
650377905	650377905	Pseudarthrobacter	Bacteria	Actinobacteriota	Actinomycetia	Actinomycetales	Micrococcaceae	Pseudarthrobacter	Pseudarthrobacter phenanthrenivorans	NA	Yes	Soil	GCA_000189535.1	PRJNA20087	SAMN00710681	930171	4535320	4273	65.37	4	NA	1.59	NA	NA	NA	NA	NA	NA	NA	NA	NA	NA	NA
2648501281	2648501281	Pseudarthrobacter	Bacteria	Actinobacteriota	Actinomycetia	Actinomycetales	Micrococcaceae	Pseudarthrobacter	Pseudarthrobacter siccitolerans	NA	Yes		GCA_001046895.1	PRJEB1189	SAMEA3146251	861266	4758654	4482	65.14	1	NA	11.07	0.49	1.89	1.29825	1.98341	1447	3.68139	3	NA	NA	NA	NA
2517572123	2517572123	Arthrobacter	Bacteria	Actinobacteriota	Actinomycetia	Actinomycetales	Micrococcaceae	Pseudarthrobacter	Pseudarthrobacter sp000374865	NA	Yes		GCA_000374865.1	PRJNA175164	SAMN02441688	1158050	4453574	4148	66.09	1	5.4186	1.37	0.41	2.03	1.12321	1.98378	1418	3.80906	0	SRR891423	67.4242	4.44944e+06	7
2517572214	2517572214	Arthrobacter	Bacteria	Actinobacteriota	Actinomycetia	Actinomycetales	Micrococcaceae	Pseudarthrobacter	Pseudarthrobacter sp000374905	NA	Yes		GCA_000374905.1	PRJNA175166	SAMN02441368	1151119	4399171	4183	66.09	2	5.4186	0.81	0	2.88	1.73943	1.94595	1443	3.89672	0	SRR891421	68.5406	4.37697e+06	7
2643221706	2643221706	Arthrobacter	Bacteria	Actinobacteriota	Actinomycetia	Actinomycetales	Micrococcaceae	Pseudarthrobacter	Pseudarthrobacter sp000374905	NA	Yes		GCA_001428325.1	PRJNA298127	SAMN04155665	1736400	5007737	4712	65.57	1	5.4186	51.46	0.1	2.65	2.4731	2.10411	1460	3.82003	0	NA	NA	NA	NA
2643221808	2643221808	Arthrobacter	Bacteria	Actinobacteriota	Actinomycetia	Actinomycetales	Micrococcaceae	Pseudarthrobacter	Pseudarthrobacter sp001423525	NA	Yes		GCA_001423525.1	PRJNA297956	SAMN04151651	1736271	4375549	4095	66.17	2	5.4186	14.53	-0.28	3.72	2.50746	1.91495	1411	3.93162	0	NA	NA	NA	NA
2648501646	2648501646	Arthrobacter	Bacteria	Actinobacteriota	Actinomycetia	Actinomycetales	Micrococcaceae	Pseudarthrobacter	Pseudarthrobacter sp001424565	NA	Yes		GCA_001238605.1	PRJNA287868	SAMN03793178	1676590	4110851	3828	66.41	1	5.4186	2.66	0.03	2.8	2.03992	1.81335	1393	4.38871	0	NA	NA	NA	NA
2643221845	2643221845	Arthrobacter	Bacteria	Actinobacteriota	Actinomycetia	Actinomycetales	Micrococcaceae	Pseudarthrobacter	Pseudarthrobacter sp001428075	NA	Yes		GCA_001428075.1	PRJNA298127	SAMN04155668	1736403	4346402	4076	65.8	2	5.4186	6.75	0.09	2.66	1.7243	1.91667	1440	3.87635	0	NA	NA	NA	NA
2643221707	2643221707	Arthrobacter	Bacteria	Actinobacteriota	Actinomycetia	Actinomycetales	Micrococcaceae	Pseudarthrobacter	Pseudarthrobacter sp001428335	NA	Yes		GCA_001428335.1	PRJNA298127	SAMN04155666	1736401	4526559	4345	65.01	1	5.4186	12.91	0.33	2.18	1.62147	1.96767	1423	4.25777	2	NA	NA	NA	NA
2690315906	2690315906	Arthrobacter	Bacteria	Actinobacteriota	Actinomycetia	Actinomycetales	Micrococcaceae	Pseudarthrobacter	Pseudarthrobacter sp001641125	NA	Yes		GCA_001641125.1	PRJNA312098	SAMN04856844	1835723	4517044	4225	65.4	2	5.4186	1.4	0.4	2.04	1.48726	1.93573	1447	3.64497	1	NA	NA	NA	NA
2687453691	2687453691	Arthrobacter	Bacteria	Actinobacteriota	Actinomycetia	Actinomycetales	Micrococcaceae	Pseudarthrobacter	Pseudarthrobacter sp900110595	NA	Yes		GCA_900110595.1	PRJNA331841	SAMN05444745	1882768	4929225	4599	64.81	1	5.4186	2.85	0.61	1.72	1.5128	2.04935	1459	3.93564	0	SRR4235167	56.4831	5.34673e+06	11
2728369374	2728369374	unclassified	Bacteria	Actinobacteriota	Actinomycetia	Actinomycetales	Micrococcaceae	Pseudarthrobacter	Pseudarthrobacter sulfonivorans	NA	Yes		GCA_001484605.1	PRJNA305788	SAMN04332703	0	5056151	4672	64.64	5	NA	3.75	0.29	2.24	1.98305	2.135	1437	3.89555	1	NA	NA	NA	NA
2602041667	2602041667	Pseudoglutamicibacter	Bacteria	Actinobacteriota	Actinomycetia	Actinomycetales	Micrococcaceae	Pseudoglutamicibacter	Pseudoglutamicibacter albus_A	NA	Yes		GCA_000758985.1	PRJNA219659	SAMN02850960	1401063	2476648	2201	60.03	2	NA	0.86	1.21	1.07	1.09022	1.50868	979	2.27169	0	SRR1518583	92.0963	2.19336e+06	4
2513237283	2513237283	Rothia	Bacteria	Actinobacteriota	Actinomycetia	Actinomycetales	Micrococcaceae	Rothia	Rothia aeria	NA	Yes	Host, Human oral cavity	GCA_000258205.1	PRJNA78909	SAMN00792226	1125724	2584293	2333	56.67	1	3	1.03	1.42	0.91	1.04419	1.30146	962	1.54308	0	SRR413415	74.5352	2.68329e+06	4
2558860284	2558860284	Rothia	Bacteria	Actinobacteriota	Actinomycetia	Actinomycetales	Micrococcaceae	Rothia	Rothia aeria	NA	Yes	Host, Human oral cavity	GCA_000479025.1	PRJNA52997	SAMN02436738	888019	2598088	2757	56.6	1	3	2.14	1.41	0.92	1.31479	1.29814	966	1.2695	0	NA	NA	NA	NA
2609460180	2609460180-cluster	Rothia	Bacteria	Actinobacteriota	Actinomycetia	Actinomycetales	Micrococcaceae	Rothia	Rothia aeria	NA	Yes		GCA_000763765.1	PRJNA246626	SAMN02954007	2047	2639435	2369	56.47	1	3	0.21	1.52	0.85	1.09086	1.32139	977	1.7729	0	NA	NA	NA	NA
648861015	648861015	Rothia	Bacteria	Actinobacteriota	Actinomycetia	Actinomycetales	Micrococcaceae	Rothia	Rothia dentocariosa	NA	Yes	Host, Human oral cavity	GCA_000143585.1	PRJNA42539	SAMN02463840	563032	2532787	2185	53.76	2	3	1.46	NA	NA	NA	NA	NA	NA	NA	NA	NA	NA	NA
2675903315	2675903315-cluster	Rothia	Bacteria	Actinobacteriota	Actinomycetia	Actinomycetales	Micrococcaceae	Rothia	Rothia kristinae	NA	Yes		GCA_001476145.1	PRJNA278175	SAMN03401339	37923	2259998	2096	71.8	1	3	5.63	-0.72	5.72	5.83203	1.36538	1040	2.09924	0	NA	NA	NA	NA
2731957608	2731957608	Rothia	Bacteria	Actinobacteriota	Actinomycetia	Actinomycetales	Micrococcaceae	Rothia	Rothia kristinae	NA	Yes	Human skin	GCA_001570865.1	PRJDB1352	SAMD00046484	1349768	2353994	2111	71.86	1	3	0.52	-0.82	6.29	6.42064	1.36688	1093	2.17906	0	NA	NA	NA	NA
2534682146	2534682146	Rothia	Bacteria	Actinobacteriota	Actinomycetia	Actinomycetales	Micrococcaceae	Rothia	Rothia mucilaginosa	NA	Yes	Host, Human oral cavity	GCA_000231235.1	PRJNA38789	SAMN02463763	563033	2310168	1845	59.4	1	3	0.6	1.47	0.89	1.52344	1.24505	910	1.68022	0	NA	NA	NA	NA
2687453485	2687453485	Rothia	Bacteria	Actinobacteriota	Actinomycetia	Actinomycetales	Micrococcaceae	Rothia	Rothia mucilaginosa_B	NA	Yes		GCA_001548235.1	PRJDB4139	SAMD00036190	43675	2292716	1804	59.56	3	3	2.44	1.56	0.83	1.91611	1.25739	913	1.66297	0	NA	NA	NA	NA
2585427990	2585427990	Curtobacterium	Bacteria	Actinobacteriota	Actinomycetia	Actinomycetales	Micrococcaceae	Rothia	Rothia sp000710345	NA	Yes		GCA_000710345	PRJNA242794	SAMN02709057	1479623	2754017	2471	65.07	1	3.28571	0.77	0.09	2.66	1.70497	1.50083	1208	3.23756	1	SRR1206031	70.7655	2.8545e+06	4
2517572001	2517572001	Rothia	Bacteria	Actinobacteriota	Actinomycetia	Actinomycetales	Micrococcaceae	Rothia	Rothia sp001808955	NA	Yes	Host				43675	2278618	1796	59.63	3	3	0.56	1.26	1.03	1.78919	1.21562	858	1.55902	0	NA	NA	NA	NA
2684622557	2684622557	Sinomonas	Bacteria	Actinobacteriota	Actinomycetia	Actinomycetales	Micrococcaceae	Sinomonas	Sinomonas atrocyanea	NA	Yes		GCA_001577305.1	PRJNA312847	SAMN04508113	37927	4492204	4233	71.39	4	4	6.52	-0.48	4.51	2.06369	1.94693	1451	3.63808	0	NA	NA	NA	NA
2524614768	2524614768	Yaniella	Bacteria	Actinobacteriota	Actinomycetia	Actinomycetales	Micrococcaceae	Yaniella	Yaniella halotolerans	NA	Yes	Saline soil, Soil	GCA_000420805.1	PRJNA185675	SAMN02440577	1123507	2775456	2633	55.65	1	NA	2.7	0.72	1.56	3.12249	1.56261	1166	2.54463	0	SRR896354	114.283	2.62505e+06	2
2517572102	2517572102	Quadrisphaera	Bacteria	Actinobacteriota	Actinomycetia	Actinomycetales	Quadrisphaeraceae	Quadrisphaera	NA	NA	Yes	Marine				317661	4084667	3901	75.83	1	NA	2.64	NA	NA	7.35395	1.78143	1368	3.43502	0	NA	NA	NA	NA
2724679791	2724679791	Quadrisphaera	Bacteria	Actinobacteriota	Actinomycetia	Actinomycetales	Quadrisphaeraceae	Quadrisphaera	Quadrisphaera granulorum	NA	Yes			PRJNA363536	SAMN06264364	317664	4884413	4646	72.62	1	NA	52.48	0.3	2.22	3.93735	2.02818	1455	3.9604	0	NA	NA	NA	NA
2687453777	2687453777	Quadrisphaera	Bacteria	Actinobacteriota	Actinomycetia	Actinomycetales	Quadrisphaeraceae	Quadrisphaera	Quadrisphaera sp900101335	NA	Yes		GCA_900101335.1	PRJNA329798	SAMN05428996	1881057	3195637	3062	76.64	2	NA	74.27	NA	NA	13.3988	1.58042	1287	2.61267	0	NA	NA	NA	NA
2728369474	2728369474	Haloactinopolyspora	Bacteria	Actinobacteriota	Actinomycetia	Jiangellales	Jiangellaceae	Haloactinopolyspora	Haloactinopolyspora alba	NA	Yes	Aquatic, Fresh water		PRJNA402452	SAMN07621254	648780	5535374	5225	70.59	1	NA	32.19	-0.62	5.14	8.29314	2.21351	1466	5.07177	3	NA	NA	NA	NA
2634166313	2634166313	Jiangella	Bacteria	Actinobacteriota	Actinomycetia	Jiangellales	Jiangellaceae	Jiangella	Jiangella alba	NA	Yes		GCA_900105175.1	PRJNA311476	SAMN04515669	1798224	7485957	6857	72.89	2	NA	97.9	NA	NA	7.75921	2.78954	1587	5.25011	1	NA	NA	NA	NA
2639762615	2639762615	Jiangella	Bacteria	Actinobacteriota	Actinomycetia	Jiangellales	Jiangellaceae	Jiangella	Jiangella alkaliphila	NA	Yes	Soil	GCA_900105925.1	PRJNA303700	SAMN04488563	419479	7716500	7208	72.1	2	NA	84	-1.1	8.47	10.939	2.82719	1574	5.36903	3	NA	NA	NA	NA
2639763038	2639763038	Jiangella	Bacteria	Actinobacteriota	Actinomycetia	Jiangellales	Jiangellaceae	Jiangella	Jiangella alkaliphila	NA	Yes		GCA_001005145.1	PRJNA281958	SAMN03497963	419479	7567314	7130	72.18	6	NA	26.87	-1.25	9.88	11.6179	2.77593	1562	5.37167	1	NA	NA	NA	NA
2509601042	2509601042	Jiangella	Bacteria	Actinobacteriota	Actinomycetia	Jiangellales	Jiangellaceae	Jiangella	Jiangella gansuensis	NA	Yes	Soil	GCA_000515395.1	PRJNA63165	SAMN02597276	987045	5585780	5250	70.92	2	NA	3.73	-0.54	4.78	5.07105	2.27729	1475	4.60952	1	NA	NA	NA	NA
2654587582	2654587582	Jiangella	Bacteria	Actinobacteriota	Actinomycetia	Jiangellales	Jiangellaceae	Jiangella	Jiangella muralis	NA	Yes		GCA_001270745.1	PRJNA288523	SAMN03801508	702383	7259435	6697	72.31	1	NA	14.68	-0.77	5.96	6.44042	2.6879	1554	4.76333	3	NA	NA	NA	NA
2728369516	2728369516	Antricoccus	Bacteria	Actinobacteriota	Actinomycetia	Mycobacteriales	Antricoccaceae	Antricoccus	Antricoccus suffuscus	NA	Yes			PRJNA402469	SAMN07621129	1629062	4683100	4404	64.13	1	NA	78.66	0.12	2.59	5.58727	2.25861	1365	2.95186	0	NA	NA	NA	NA
2510065084	2510065084	Cryptosporangium	Bacteria	Actinobacteriota	Actinomycetia	Mycobacteriales	Cryptosporangiaceae	Cryptosporangium	Cryptosporangium arvum	NA	Yes	Soil	GCA_000585375.1	PRJNA66321	SAMN02849401	927661	9195993	8650	71.7	3	NA	2.47	-1.45	12.43	5.32606	3.07147	1735	5.28324	1	NA	NA	NA	NA
2700988713	2700988713	Cryptosporangium	Bacteria	Actinobacteriota	Actinomycetia	Mycobacteriales	Cryptosporangiaceae	Cryptosporangium	Cryptosporangium aurantiacum	NA	Yes		GCA_900143005.1	PRJNA331526	SAMN05443668	134849	9579923	8889	71.2	1	NA	28.54	-1.48	12.79	7.35774	3.23995	1717	4.67994	1	NA	NA	NA	NA
2576861822	2576861822	Frankia	Bacteria	Actinobacteriota	Actinomycetia	Mycobacteriales	Frankiaceae	Frankia	Frankia casuarinae	NA	Yes	Plant symbiont, Root nodule, Soil	GCA_000732115.1	PRJNA218012	SAMN02344567	258230	5004595	4466	70.2	2	NA	0.07	-0.45	4.38	6.25609	1.80319	1316	2.5974	2	NA	NA	NA	NA
2506783011	2506783011	unclassified	Bacteria	Actinobacteriota	Actinomycetia	Mycobacteriales	Frankiaceae	Frankia	Frankia coriariae	NA	Yes	Host, Plant symbiont, Root nodule, Soil	GCA_000177615	PRJNA39113	SAMN00713636	0	5323186	4254	70.04	2	NA	0.02	-1.07	8.16	6.8496	1.90824	1286	2.93841	0	NA	NA	NA	NA
2700989114	2700989114	Frankia	Bacteria	Actinobacteriota	Actinomycetia	Mycobacteriales	Frankiaceae	Frankia	Frankia coriariae	NA	Yes		GCA_001017755.1	PRJNA264340	SAMN03121018	1562887	5789716	5333	70.24	1	NA	11.12	-0.97	7.36	8.52302	1.92802	1292	2.43765	2	NA	NA	NA	NA
2517093007	2517093007	Frankia	Bacteria	Actinobacteriota	Actinomycetia	Mycobacteriales	Frankiaceae	Frankia	Frankia elaeagni	NA	Yes	Host, Plant symbiont, Soil	GCA_000374165.1	PRJNA170084	SAMN02440438	222534	7589313	6342	71.67	2	NA	89.15	-0.74	5.79	6.3125	2.4	1465	2.9486	0	NA	NA	NA	NA
649633045	649633045	Frankia	Bacteria	Actinobacteriota	Actinomycetia	Mycobacteriales	Frankiaceae	Frankia	Frankia inefficax	NA	Yes	Host, Plant symbiont, Soil	GCA_000166135.1	PRJNA37913	SAMN02232023	298654	8815781	7262	72.31	3	NA	0.04	NA	NA	NA	NA	NA	NA	NA	NA	NA	NA	NA
2634166352	2634166352	Frankia	Bacteria	Actinobacteriota	Actinomycetia	Mycobacteriales	Frankiaceae	Frankia	Frankia irregularis	NA	Yes		GCA_001536285.1	PRJNA300601	SAMN04233181	795642	9537992	7873	70.95	2	NA	95.58	-0.62	5.15	6.28155	2.96214	1532	3.32783	0	NA	NA	NA	NA
2645727714	2645727714	Frankia	Bacteria	Actinobacteriota	Actinomycetia	Mycobacteriales	Frankiaceae	Frankia	Frankia irregularis	NA	Yes		GCA_001306465.1	PRJNA281700	SAMN03463641	269536	10442526	8596	70.91	3	NA	16.29	-0.46	4.42	8.77266	3.08026	1545	3.141	1	NA	NA	NA	NA
2508501039	2508501039	Frankia	Bacteria	Actinobacteriota	Actinomycetia	Mycobacteriales	Frankiaceae	Frankia	Frankia saprophytica	NA	Yes	Host, Plant symbiont, Soil	GCA_000235425	PRJNA61207	SAMN02256511	298655	9978592	8411	71.81	3	NA	2.51	-1.05	7.98	8.36645	3.15208	1565	3.54298	0	NA	NA	NA	NA
2506381019	2506381019	Frankia	Bacteria	Actinobacteriota	Actinomycetia	Mycobacteriales	Frankiaceae	Frankia	Frankia sp000177675	NA	Yes	Host, Plant symbiont, Soil	GCA_000177675.1	PRJNA38795	SAMN02441797	102897	9322173	7833	70.82	3	NA	0.09	0.06	2.75	4.63008	2.89123	1517	2.98736	5	NA	NA	NA	NA
2509887025	2509887025	Frankia	Bacteria	Actinobacteriota	Actinomycetia	Mycobacteriales	Frankiaceae	Frankia	Frankia sp000262465	NA	Yes	Host, Plant symbiont, Soil	GCA_000262465.1	PRJNA63325	SAMN02256510	710111	7590853	6546	72.59	1	NA	2.02	-0.26	3.65	7.00217	2.54256	1445	3.16224	2	NA	NA	NA	NA
2517572101	2517572101	Frankia	Bacteria	Actinobacteriota	Actinomycetia	Mycobacteriales	Frankiaceae	Frankia	Frankia sp000966285	NA	Yes	Host, Plant symbiont, Soil	GCA_000966285.1	PRJNA157399	SAMN00114978	683315	6884336	5933	71.93	3	NA	1.5	-0.85	6.47	10.4923	2.1837	1448	2.79791	0	NA	NA	NA	NA
2579778521	2579778521	Frankia	Bacteria	Actinobacteriota	Actinomycetia	Mycobacteriales	Frankiaceae	Frankia	Frankia torreyi	NA	Yes	Plant symbiont, Root nodule, Soil	GCA_000948395.1	PRJNA248409	SAMN02798190	1856	7624758	6448	72.43	1	NA	0.64	-0.15	3.31	7.21348	2.46707	1473	2.99318	0	NA	NA	NA	NA
2619618881	2619618881	Frankia	Bacteria	Actinobacteriota	Actinomycetia	Mycobacteriales	Frankiaceae	Frankia	Frankia torreyi	NA	Yes		GCA_001414035.1	PRJNA275977	SAMN03353435	102891	7521104	6312	72.5	1	NA	95.93	-0.55	4.81	8.99821	2.48016	1462	2.9943	1	NA	NA	NA	NA
2734482074	2734482074	Blastococcus	Bacteria	Actinobacteriota	Actinomycetia	Mycobacteriales	Geodermatophilaceae	Blastococcus	Blastococcus aggregatus	NA	Yes	Aquatic	GCA_900221005.1	PRJNA262186	SAMN05660748	38502	4620309	4495	73.32	1	3	97.04	-1.05	8	10.5891	1.92076	1426	2.02447	0	NA	NA	NA	NA
2600255077	2600255077	Blastococcus	Bacteria	Actinobacteriota	Actinomycetia	Mycobacteriales	Geodermatophilaceae	Blastococcus	Blastococcus massiliensis	NA	Yes		GCA_000582785.1	PRJEB371	SAMEA3138949	1211815	3864252	3841	73.23	1	3	0.7	-0.82	6.29	6.29812	1.76501	1349	1.97865	0	NA	NA	NA	NA
2512564033	2512564033	unclassified	Bacteria	Actinobacteriota	Actinomycetia	Mycobacteriales	Geodermatophilaceae	Blastococcus	Blastococcus saxobsidens_A	NA	Yes		GCA_000284015.1	PRJEA82915		0	4875340	4887	72.95	3	NA	29.32	NA	NA	3.93432	1.96482	1478	2.43503	1	NA	NA	NA	NA
2556921017	2556921017	unclassified	Bacteria	Actinobacteriota	Actinomycetia	Mycobacteriales	Geodermatophilaceae	Blastococcus	Blastococcus sp000620185	NA	Yes		GCA_000620185.1	PRJNA213790	SAMN02952994	1380353	5093035	4864	72.6	3	NA	2.86	-0.6	5.05	5.53351	2.02109	1517	2.81661	0	SRR3490896	59.113	5.07503e+06	5
2562617054	2562617054	unclassified	Bacteria	Actinobacteriota	Actinomycetia	Mycobacteriales	Geodermatophilaceae	Blastococcus	Blastococcus sp000702465	NA	Yes		GCA_000702465.1	PRJNA213784	SAMN02841141	1380347	4705879	4600	72.35	3	NA	0.07	-0.52	4.68	4.03418	1.99662	1481	3.17391	1	SRR3314337	71.6498	4.18703e+06	7
2599185193	2599185193	Blastococcus	Bacteria	Actinobacteriota	Actinomycetia	Mycobacteriales	Geodermatophilaceae	Blastococcus	Blastococcus sp900102115	NA	Yes		GCA_900102115.1	PRJNA262345	SAMN05660485	1550233	4044261	3939	73.39	3	3	1.17	-1.09	8.31	7.38961	1.81161	1412	2.38639	0	NA	NA	NA	NA
2599185358	2599185358	Blastococcus	Bacteria	Actinobacteriota	Actinomycetia	Mycobacteriales	Geodermatophilaceae	Blastococcus	Blastococcus sp900102425	NA	Yes		GCA_900102425.1	PRJNA262343	SAMN05660662	1550231	4163046	4105	73.57	4	3	1.19	-0.62	5.16	11.7509	1.82718	1435	2.26553	0	NA	NA	NA	NA
2724679778	2724679778	Blastococcus	Bacteria	Actinobacteriota	Actinomycetia	Mycobacteriales	Geodermatophilaceae	Blastococcus	Blastococcus sp900188025	NA	Yes		GCA_900188025.1	PRJNA363551	SAMN06272737	1938746	5094633	5007	72.52	1	3	9.87	-0.35	3.98	4.70353	1.91878	1539	2.05712	2	NA	NA	NA	NA
2728369258	2728369258	Blastococcus	Bacteria	Actinobacteriota	Actinomycetia	Mycobacteriales	Geodermatophilaceae	Blastococcus	Blastococcus sp900230285	NA	Yes		GCA_900230285.1	PRJNA363550	SAMN06272739	1938745	4512672	4472	73.29	1	3	5.32	-1.42	11.99	6.32679	1.95962	1486	2.77281	0	NA	NA	NA	NA
2700988699	2700988699	Blastococcus	Bacteria	Actinobacteriota	Actinomycetia	Mycobacteriales	Geodermatophilaceae	Blastococcus	Blastococcus xanthinilyticus	NA	Yes			PRJNA335205	SAMN12292099	1564164	4606804	4541	74.36	1	3	6.56	-1.16	9.01	8.26886	1.90585	1487	2.90685	0	NA	NA	NA	NA
2599185203	2599185203	Geodermatophilus	Bacteria	Actinobacteriota	Actinomycetia	Mycobacteriales	Geodermatophilaceae	Geodermatophilus	Geodermatophilus africanus	NA	Yes		GCA_900107105.1	PRJNA262364	SAMN05660209	1137993	5471205	5214	74.3	5	3	2.05	NA	NA	9.34416	2.01735	1556	2.51247	0	NA	NA	NA	NA
2599185195	2599185195	Geodermatophilus	Bacteria	Actinobacteriota	Actinomycetia	Mycobacteriales	Geodermatophilaceae	Geodermatophilus	Geodermatophilus amargosae	NA	Yes		GCA_900116515.1	PRJNA262183	SAMN05660657	1296565	5869713	5730	74.24	4	3	1.95	0.09	2.66	9.21217	2.20474	1519	2.5829	2	NA	NA	NA	NA
2599185187	2599185187	Geodermatophilus	Bacteria	Actinobacteriota	Actinomycetia	Mycobacteriales	Geodermatophilaceae	Geodermatophilus	Geodermatophilus aquaeductus	NA	Yes			PRJNA262357	SAMN05661043	1550242	5607013	5472	74.66	4	3	1.46	NA	NA	7.08213	2.18778	1555	2.81433	1	NA	NA	NA	NA
2724679686	2724679686	Geodermatophilus	Bacteria	Actinobacteriota	Actinomycetia	Mycobacteriales	Geodermatophilaceae	Geodermatophilus	Geodermatophilus aquaeductus	NA	Yes		GCA_900182545.1	PRJNA363586	SAMN06273567	1564161	5433285	5254	75.04	1	3	2.32	NA	NA	9.1182	2.14426	1532	2.9882	0	NA	NA	NA	NA
2600255293	2600255293	Geodermatophilus	Bacteria	Actinobacteriota	Actinomycetia	Mycobacteriales	Geodermatophilaceae	Geodermatophilus	Geodermatophilus dictyosporus	NA	Yes		GCA_900115505.1	PRJNA262344	SAMN05660464	1523247	4690050	4548	75.5	4	3	1.03	NA	NA	10.3676	1.9427	1501	2.52858	0	NA	NA	NA	NA
2599185194	2599185194	Blastococcus	Bacteria	Actinobacteriota	Actinomycetia	Mycobacteriales	Geodermatophilaceae	Geodermatophilus	Geodermatophilus endophyticus	NA	Yes		GCA_900110555.1	PRJNA262361	SAMN05660991	673521	4875221	4677	74.6	3	3	1.09	-1.31	10.56	4.78003	2.13347	1461	2.33055	1	NA	NA	NA	NA
2695420953	2695420953	Geodermatophilus	Bacteria	Actinobacteriota	Actinomycetia	Mycobacteriales	Geodermatophilaceae	Geodermatophilus	Geodermatophilus nigrescens	NA	Yes		GCA_900129495.1	PRJNA331481	SAMN05444351	1070870	4740866	4647	75.86	4	3	3.34	NA	NA	11.879	2.02525	1505	2.94814	0	NA	NA	NA	NA
2585427554	2585427554	Geodermatophilus	Bacteria	Actinobacteriota	Actinomycetia	Mycobacteriales	Geodermatophilaceae	Geodermatophilus	Geodermatophilus normandii	NA	Yes			PRJNA256904	SAMN02946530	1137989	4621196	4456	75.34	3	3	1.35	NA	NA	11.3169	1.87681	1453	2.67056	0	NA	NA	NA	NA
646311931	646311931	Geodermatophilus	Bacteria	Actinobacteriota	Actinomycetia	Mycobacteriales	Geodermatophilaceae	Geodermatophilus	Geodermatophilus obscurus	NA	Yes	Soil	GCA_000025345.1	PRJNA29547	SAMN00002612	526225	5322497	5155	73.98	3	3	2.97	NA	NA	5.12553	1.80931	1096	2.77401	3	NA	NA	NA	NA
2599185183	2599185183	Geodermatophilus	Bacteria	Actinobacteriota	Actinomycetia	Mycobacteriales	Geodermatophilaceae	Geodermatophilus	Geodermatophilus obscurus_B	NA	Yes		GCA_900115395.1	PRJNA262338	SAMN05660359	1861	4959918	4764	75.25	4	3	1.11	NA	NA	11.0509	2.00067	1495	2.9597	0	NA	NA	NA	NA
2700988693	2700988693	Geodermatophilus	Bacteria	Actinobacteriota	Actinomycetia	Mycobacteriales	Geodermatophilaceae	Geodermatophilus	Geodermatophilus pulveris	NA	Yes		GCA_900188375.1	PRJNA385533	SAMN06893096	1564159	4379198	4233	75.58	1	3	3.52	NA	NA	12.2582	1.7748	1492	2.43326	1	NA	NA	NA	NA
2622736605	2622736605	Geodermatophilus	Bacteria	Actinobacteriota	Actinomycetia	Mycobacteriales	Geodermatophilaceae	Geodermatophilus	Geodermatophilus ruber	NA	Yes	Rhizosphere, Soil	GCA_900114385.1	PRJNA303573	SAMN04488085	504800	4992138	4768	73.98	3	3	2.39	-0.82	6.28	6.81677	2.06947	1497	2.62164	0	NA	NA	NA	NA
2622736631	2622736631	Geodermatophilus	Bacteria	Actinobacteriota	Actinomycetia	Mycobacteriales	Geodermatophilaceae	Geodermatophilus	Geodermatophilus saharensis	NA	Yes		GCA_900188205.1	PRJNA303619	SAMN04488107	1137994	4892778	4729	75.56	4	3	1.06	NA	NA	11.4133	1.96228	1511	2.83358	0	NA	NA	NA	NA
2599185192	2599185192	Geodermatophilus	Bacteria	Actinobacteriota	Actinomycetia	Mycobacteriales	Geodermatophilaceae	Geodermatophilus	Geodermatophilus siccatus	NA	Yes		GCA_900103785.1	PRJNA262362	SAMN05660642	1137991	5206703	4955	74.59	4	3	1.31	NA	NA	8.88019	1.97765	1566	2.72452	1	NA	NA	NA	NA
2561511235	2561511235	Blastococcus	Bacteria	Actinobacteriota	Actinomycetia	Mycobacteriales	Geodermatophilaceae	Geodermatophilus	Geodermatophilus sp000701365	NA	Yes		GCA_000701365.1	PRJNA213793	SAMN02841148	1380356	5177578	5035	74	4	3	2.2	NA	NA	6.35639	2.18901	1492	2.60179	0	SRR3490817	58.8052	5.10159e+06	10
2585427555	2585427555	Geodermatophilus	Bacteria	Actinobacteriota	Actinomycetia	Mycobacteriales	Geodermatophilaceae	Geodermatophilus	Geodermatophilus sp008124535	NA	Yes			PRJNA256908	SAMN02949505	1528104	4640112	4496	75.17	3	3	2.14	NA	NA	11.544	1.92813	1461	2.35765	0	NA	NA	NA	NA
2687453773	2687453773	Geodermatophilus	Bacteria	Actinobacteriota	Actinomycetia	Mycobacteriales	Geodermatophilaceae	Geodermatophilus	Geodermatophilus sp900104025	NA	Yes		GCA_900104025.1	PRJNA329795	SAMN05428965	1881103	4968589	4834	74.65	1	3	5.69	NA	NA	8.76444	1.96415	1534	2.79272	1	NA	NA	NA	NA
2728369484	2728369484	Geodermatophilus	Bacteria	Actinobacteriota	Actinomycetia	Mycobacteriales	Geodermatophilaceae	Geodermatophilus	Geodermatophilus tzadiensis	NA	Yes			PRJNA262363	SAMN05661072	1137988	4869823	4640	75.38	3	3	2.63	NA	NA	5.72459	1.95867	1500	2.82328	0	NA	NA	NA	NA
2602042031	2602042031	Klenkia	Bacteria	Actinobacteriota	Actinomycetia	Mycobacteriales	Geodermatophilaceae	Klenkia	Klenkia brasiliensis	NA	Yes		GCA_900100695.1	PRJNA262360	SAMN05660324	333142	4451590	4391	74.84	4	NA	0.39	NA	NA	16.6864	1.90993	1521	2.59622	1	NA	NA	NA	NA
2643221930	2643221930	Geodermatophilus	Bacteria	Actinobacteriota	Actinomycetia	Mycobacteriales	Geodermatophilaceae	Klenkia	Klenkia sp001424455	NA	Yes		GCA_001424455.1	PRJNA297956	SAMN04151744	1736354	4368819	4316	74.04	1	3	22.2	NA	NA	5.88581	1.91505	1495	2.64133	0	NA	NA	NA	NA
2643221932	2643221932	Modestobacter	Bacteria	Actinobacteriota	Actinomycetia	Mycobacteriales	Geodermatophilaceae	Klenkia	Klenkia sp001424485	NA	Yes		GCA_001424485.1	PRJNA297956	SAMN04151746	1736356	4764686	4605	74.2	1	3	26.06	NA	NA	9.92861	1.91532	1547	2.88817	0	NA	NA	NA	NA
2599185298	2599185298	Klenkia	Bacteria	Actinobacteriota	Actinomycetia	Mycobacteriales	Geodermatophilaceae	Klenkia	Klenkia taihuensis	NA	Yes		GCA_900112525.1	PRJNA262184	SAMN05661030	1225127	4316910	4270	74.88	5	NA	1.38	NA	NA	14.6468	1.91043	1496	2.78689	0	NA	NA	NA	NA
2619619277	2619619277	Modestobacter	Bacteria	Actinobacteriota	Actinomycetia	Mycobacteriales	Geodermatophilaceae	Modestobacter	Modestobacter caceresii	NA	Yes		GCA_000761485.1	PRJNA255356	SAMN02918181	1522368	4953652	4811	73.65	1	3	0.71	NA	NA	4.22695	1.98102	1528	3.0555	0	NA	NA	NA	NA
2540341106	2540341106	Modestobacter	Bacteria	Actinobacteriota	Actinomycetia	Mycobacteriales	Geodermatophilaceae	Modestobacter	Modestobacter marinus_A	NA	Yes		GCA_000306785.1	PRJEA82845		1144889	5575517	5516	74.13	3	3	2.39	NA	NA	10.6454	2.17161	1550	2.84627	3	NA	NA	NA	NA
2585427561	2585427561	Modestobacter	Bacteria	Actinobacteriota	Actinomycetia	Mycobacteriales	Geodermatophilaceae	Modestobacter	Modestobacter roseus	NA	Yes			PRJNA256903	SAMN02946472	1181884	4516512	4340	74.48	3	3	1.15	NA	NA	9.70119	1.91919	1485	2.90323	0	NA	NA	NA	NA
2599185197	2599185197	Modestobacter	Bacteria	Actinobacteriota	Actinomycetia	Mycobacteriales	Geodermatophilaceae	Modestobacter	Modestobacter sp900107175	NA	Yes		GCA_900107175.1	PRJNA262342	SAMN05661080	1550230	5016009	5229	72.63	4	3	2.89	NA	NA	6.71915	1.90927	1499	2.10365	1	NA	NA	NA	NA
2522125134	2522125134	Frankia	Bacteria	Actinobacteriota	Actinomycetia	Mycobacteriales	Jatrophihabitantaceae	Iso899	Iso899 sp000421445	NA	Yes		GCA_000421445.1	PRJNA186458	SAMN02441579	1283283	5104726	5006	63.39	2	NA	6.41	0.08	2.69	5.74346	2.14	1450	3.01638	1	SRR896207	53.4472	5.61301e+06	2
2695420949	2695420949	Jatrophihabitans	Bacteria	Actinobacteriota	Actinomycetia	Mycobacteriales	Jatrophihabitantaceae	Jatrophihabitans	Jatrophihabitans endophyticus	NA	Yes		GCA_900129455.1	PRJNA331482	SAMN05443575	1206085	4480046	4272	72.94	1	NA	48.62	-0.62	5.15	6.85726	1.88412	1467	2.69195	1	NA	NA	NA	NA
2690315646	2690315646	unclassified	Bacteria	Actinobacteriota	Actinomycetia	Mycobacteriales	Jatrophihabitantaceae	MT45	MT45 sp900100325	NA	Yes		GCA_900100325.1	PRJNA331271	SAMN05444157	1882833	4228602	3862	67.3	2	NA	45.73	0.18	2.47	4.94735	1.71694	1399	2.87416	1	NA	NA	NA	NA
2740892597	2740892597	Jatrophihabitans	Bacteria	Actinobacteriota	Actinomycetia	Mycobacteriales	Jatrophihabitantaceae	MT45	MT45 sp900230215	NA	Yes		GCA_900230215.1	PRJNA347205	SAMN05892883	1907575	4879921	4434	66.94	2	NA	16.35	0.08	2.68	3.68349	1.89153	1429	2.75147	1	NA	NA	NA	NA
2751185683	2751185683	Actinocatenispora	Bacteria	Actinobacteriota	Actinomycetia	Mycobacteriales	Micromonosporaceae	Actinocatenispora	Actinocatenispora sera	NA	Yes		GCA_000720965.1	PRJNA238534	SAMN02645231	390989	6938235	6468	72.71	1	NA	42.78	-1.66	15.75	8.74388	2.52915	1544	5.13296	0	NA	NA	NA	NA
2675903134	2675903134	Actinoplanes	Bacteria	Actinobacteriota	Actinomycetia	Mycobacteriales	Micromonosporaceae	Actinoplanes	Actinoplanes atraurantiacus	NA	Yes		GCA_900215205.1	PRJNA330460	SAMN05421748	1036182	10906727	10334	70.73	4	5.375	12.06	-0.68	5.5	10.1354	3.13593	1795	5.03193	1	NA	NA	NA	NA
2751185784	2751185784	Actinoplanes	Bacteria	Actinobacteriota	Actinomycetia	Mycobacteriales	Micromonosporaceae	Actinoplanes	Actinoplanes awajinensis	NA	Yes		GCA_001509495.1	PRJNA238534	SAMN03327478	135947	11336017	10300	71.15	2	5.375	5.2	-1.64	15.44	7.44891	3.09994	1801	4.14563	1	NA	NA	NA	NA
2634166338	2634166338	Actinoplanes	Bacteria	Actinobacteriota	Actinomycetia	Mycobacteriales	Micromonosporaceae	Actinoplanes	Actinoplanes derwentensis	NA	Yes		GCA_900104725.1	PRJNA303809	SAMN04489716	113562	10654081	9631	69.36	5	5.375	89.78	-0.71	5.65	9.13924	2.90955	1769	4.04942	0	NA	NA	NA	NA
2728369278	2728369278	Pseudosporangium	Bacteria	Actinobacteriota	Actinomycetia	Mycobacteriales	Micromonosporaceae	Actinoplanes	Actinoplanes ferrugineus_A	NA	Yes			PRJNA402492	SAMN07621719	439699	8653585	7813	72.49	4	NA	10.16	-0.18	3.41	7.8434	2.57243	1712	4.07014	0	NA	NA	NA	NA
2554235379	2554235379	Actinoplanes	Bacteria	Actinobacteriota	Actinomycetia	Mycobacteriales	Micromonosporaceae	Actinoplanes	Actinoplanes friuliensis	NA	Yes		GCA_000494755.1	PRJNA178199	SAMN02603031	1246995	9376071	8647	70.36	3	5.375	1.4	-1.1	8.42	9.33222	2.97161	1726	4.89187	0	NA	NA	NA	NA
2728369518	2728369518	Actinoplanes	Bacteria	Actinobacteriota	Actinomycetia	Mycobacteriales	Micromonosporaceae	Actinoplanes	Actinoplanes italicus	NA	Yes			PRJNA402489	SAMN07621215	113567	11152790	10250	70.39	1	5.375	5.71	-0.92	6.99	8.31096	3.06267	1787	4.3122	4	NA	NA	NA	NA
2513237176	2513237176	Actinoplanes	Bacteria	Actinobacteriota	Actinomycetia	Mycobacteriales	Micromonosporaceae	Actinoplanes	Actinoplanes missouriensis	NA	Yes	Soil	GCA_000284295.1	PRJDA29027		512565	8773466	8202	70.82	6	5.375	25.64	-0.05	3.03	4.84295	2.70719	1711	4.60863	3	NA	NA	NA	NA
2675903218	2675903218	Actinoplanes	Bacteria	Actinobacteriota	Actinomycetia	Mycobacteriales	Micromonosporaceae	Actinoplanes	Actinoplanes philippinensis	NA	Yes	Soil	GCA_900113015.1	PRJNA329871	SAMN05421541	35752	10381230	9511	71.45	3	5.375	8.53	-0.64	5.28	8.53984	2.9295	1773	4.53159	1	NA	NA	NA	NA
2751185783	2751185783	Actinoplanes	Bacteria	Actinobacteriota	Actinomycetia	Mycobacteriales	Micromonosporaceae	Actinoplanes	Actinoplanes rectilineatus	NA	Yes		GCA_000962825.1	PRJNA238534	SAMN03327476	113571	10276740	9495	70.61	1	5.375	8.69	-0.37	4.05	6.82828	2.88659	1737	4.21274	1	NA	NA	NA	NA
2554235409	2554235409	Actinoplanes	Bacteria	Actinobacteriota	Actinomycetia	Mycobacteriales	Micromonosporaceae	Actinoplanes	Actinoplanes sp000389965	NA	Yes		GCA_000389965.1	PRJNA198760		649831	9228054	8283	71.31	4	5.375	1.32	-0.35	3.99	6.08903	2.71199	1677	4.27381	2	NA	NA	NA	NA
2724679075	2724679075	Actinoplanes	Bacteria	Actinobacteriota	Actinomycetia	Mycobacteriales	Micromonosporaceae	Actinoplanes	Actinoplanes sp001553785	NA	Yes		GCA_001553785.1	PRJNA294424	SAMN03981066	1710355	7752284	7284	69.06	2	5.375	7.55	-0.35	3.97	9.02203	2.42831	1646	3.7754	0	NA	NA	NA	NA
2511231151	2511231151	Actinoplanes	Bacteria	Actinobacteriota	Actinomycetia	Mycobacteriales	Micromonosporaceae	Actinoplanes	Actinoplanes sp900119315	NA	Yes		GCA_000237145.1	PRJNA76835		134676	9239851	8362	71.32	6	5.375	12.1	-0.79	6.09	12.8355	2.61788	1667	3.75508	4	NA	NA	NA	NA
2751185782	2751185782	Actinoplanes	Bacteria	Actinobacteriota	Actinomycetia	Mycobacteriales	Micromonosporaceae	Actinoplanes	Actinoplanes subtropicus	NA	Yes		GCA_000721705.1	PRJNA238534	SAMN02645318	543632	11227053	10437	71.17	1	5.375	12.88	-0.74	5.83	7.86783	3.16557	1830	4.75232	1	NA	NA	NA	NA
2636415654	2636415654	Actinoplanes	Bacteria	Actinobacteriota	Actinomycetia	Mycobacteriales	Micromonosporaceae	Actinoplanes	Actinoplanes utahensis	NA	Yes		GCA_000785985.1	PRJNA262620	SAMN03078836	1869	9489843	8768	71.16	1	5.375	34.09	NA	NA	3.94728	2.76657	1705	4.04881	0	NA	NA	NA	NA
2695420963	2695420963	Actinoplanes	Bacteria	Actinobacteriota	Actinomycetia	Mycobacteriales	Micromonosporaceae	Actinoplanes	Actinoplanes xinjiangensis	NA	Yes			PRJNA331520	SAMN05443670	512350	10797414	9821	70.75	4	5.375	5.16	-0.57	4.9	6.90794	2.99551	1783	4.19509	0	NA	NA	NA	NA
2724679919	2724679919	Actinoplanes	Bacteria	Actinobacteriota	Actinomycetia	Mycobacteriales	Micromonosporaceae	Actinoplanes	NA	fastani_species79	Yes	Soil	GCA_900182945	PRJNA363542	SAMN06264363	52696	10415660	9292	70.98	6	5.375	7.51	-0.7	5.59	7.31127	2.93641	1777	4.43392	1	NA	NA	NA	NA
2751185780	2751185780	Actinoplanes	Bacteria	Actinobacteriota	Actinomycetia	Mycobacteriales	Micromonosporaceae	Actinoplanes	NA	fastani_species97	Yes		GCA_000718415.2	PRJNA238534	SAMN02645321	1463979	7195532	9189	69.81	1	5.375	3.95	-0.56	4.84	5.97628	2.18561	1390	2.82947	0	NA	NA	NA	NA
2675903059	2675903059	Asanoa	Bacteria	Actinobacteriota	Actinomycetia	Mycobacteriales	Micromonosporaceae	Asanoa	Asanoa hainanensis	NA	Yes	Rhizosphere, Soil	GCA_900188485.1	PRJNA329902	SAMN05421812	560556	8644972	8197	71.23	3	NA	20.42	-0.8	6.15	10.62	2.79245	1696	4.46505	0	NA	NA	NA	NA
2690315652	2690315652	Asanoa	Bacteria	Actinobacteriota	Actinomycetia	Mycobacteriales	Micromonosporaceae	Asanoa	Asanoa ishikariensis	NA	Yes		GCA_900107455.1	PRJNA329761	SAMN05421684	137265	9085759	8537	70.78	1	NA	6.13	-1.07	8.2	13.375	2.96012	1705	4.86119	0	NA	NA	NA	NA
2515154016	2515154016	Catelliglobosispora	Bacteria	Actinobacteriota	Actinomycetia	Mycobacteriales	Micromonosporaceae	Catelliglobosispora	Catelliglobosispora koreensis	NA	Yes	Soil	GCA_000379685.1	PRJNA165369	SAMN02256447	1121272	7688589	7606	64.37	4	NA	2.48	-0.03	2.96	5.1789	2.51326	1621	4.57534	2	NA	NA	NA	NA
2523533535	2523533535	Glycomyces	Bacteria	Actinobacteriota	Actinomycetia	Mycobacteriales	Micromonosporaceae	Glycomyces	Glycomyces arizonensis	NA	Yes	Soil	GCA_000482705.1	PRJNA188906	SAMN02441107	1121926	5048579	4653	70.09	4	NA	0.64	-0.62	5.14	8.96312	1.96051	1342	4.12637	1	SRR896443	56.266	5.33182e+06	8
2718217679	2718217679	Glycomyces	Bacteria	Actinobacteriota	Actinomycetia	Mycobacteriales	Micromonosporaceae	Glycomyces	Glycomyces artemisiae	NA	Yes			PRJNA370111	SAMN06296459	1076443	5787645	5387	71.33	1	NA	8.35	NA	NA	11.4606	2.27044	1431	4.69649	1	NA	NA	NA	NA
2663762751	2663762751	Glycomyces	Bacteria	Actinobacteriota	Actinomycetia	Mycobacteriales	Micromonosporaceae	Glycomyces	Glycomyces harbinensis	NA	Yes		GCA_900101745.1	PRJNA323104	SAMN05216270	58114	6171523	5566	70.57	1	NA	89.35	-1.48	12.84	11.3896	2.27216	1455	4.65325	0	SRR4218340	53.7115	5.62263e+06	11
2671180087	2671180087	Glycomyces	Bacteria	Actinobacteriota	Actinomycetia	Mycobacteriales	Micromonosporaceae	Glycomyces	Glycomyces sambucus	NA	Yes		GCA_900102815.1	PRJNA323105	SAMN05216298	380244	5604480	5143	71.84	3	NA	10.89	-1.58	14.38	18.8475	2.20529	1437	4.74431	0	SRR4218337	59.7079	5.05796e+06	13
2728369465	2728369465	Glycomyces	Bacteria	Actinobacteriota	Actinomycetia	Mycobacteriales	Micromonosporaceae	Glycomyces	Glycomyces sp000719515	NA	Yes			PRJNA444092	SAMN08779448	2135788	4991871	4484	70.49	3	NA	8.41	-0.4	4.16	10.315	1.93664	1373	3.81356	1	NA	NA	NA	NA
2513237120	2513237120	Glycomyces	Bacteria	Actinobacteriota	Actinomycetia	Mycobacteriales	Micromonosporaceae	Glycomyces	Glycomyces tenuis	NA	Yes	Soil	GCA_000427885.1	PRJNA163051	SAMN02441561	1111731	5735294	5399	70.39	2	NA	1.07	-0.41	4.21	12.8239	2.17789	1411	4.31561	1	NA	NA	NA	NA
2516653079	2516653079	Haloglycomyces	Bacteria	Actinobacteriota	Actinomycetia	Mycobacteriales	Micromonosporaceae	Haloglycomyces	Haloglycomyces albus	NA	Yes	Saline soil, Soil	GCA_000527155.1	PRJNA86067	SAMN02597195	1089549	3535419	3266	60.37	5	NA	2.3	0.13	2.58	5.25785	1.52941	1241	2.54133	1	NA	NA	NA	NA
2523533533	2523533533	Hamadaea	Bacteria	Actinobacteriota	Actinomycetia	Mycobacteriales	Micromonosporaceae	Hamadaea	Hamadaea tsunoensis	NA	Yes	Soil	GCA_000428945.1	PRJNA185360	SAMN02440609	1121946	9478888	8415	70.81	4	NA	2.34	-1.31	10.56	13.0163	2.83077	1625	4.94355	0	NA	NA	NA	NA
2515154088	2515154088-cluster	Salinispora	Bacteria	Actinobacteriota	Actinomycetia	Mycobacteriales	Micromonosporaceae	Micromonospora	Micromonospora arenicola	NA	Yes	Rhizosphere, Soil	GCA_000515135.1	PRJNA169712	SAMN02597263	1137253	5526283	4974	69.56	4	3	0.04	-0.04	3.01	5.09911	2.01522	1445	3.03579	0	NA	NA	NA	NA
2515154125	2515154125-cluster	Salinispora	Bacteria	Actinobacteriota	Actinomycetia	Mycobacteriales	Micromonosporaceae	Micromonospora	Micromonospora arenicola	NA	Yes		GCA_000519145.1	PRJNA169833	SAMN02584921	1136430	5912993	5426	69.43	4	3	0.15	-0.03	2.97	5.07423	2.05726	1467	2.76447	0	NA	NA	NA	NA
2519103193	2519103193-cluster	Salinispora	Bacteria	Actinobacteriota	Actinomycetia	Mycobacteriales	Micromonosporaceae	Micromonospora	Micromonospora arenicola	NA	Yes		GCA_000378665.1	PRJNA182421	SAMN02441665	1169175	5434989	5012	69.64	4	3	0.04	-0.17	3.38	5.43232	1.97642	1442	2.73344	0	SRR891920	58.622	5.0493e+06	7
2501939600	2501939600-cluster	Micromonospora	Bacteria	Actinobacteriota	Actinomycetia	Mycobacteriales	Micromonosporaceae	Micromonospora	Micromonospora aurantiaca	NA	Yes	Soil				648999	6907073	6399	72.86	1	3.22222	1.03	-0.32	3.86	5.73817	2.29472	1571	3.73496	0	NA	NA	NA	NA
2619619011	2619619011-cluster	Micromonospora	Bacteria	Actinobacteriota	Actinomycetia	Mycobacteriales	Micromonosporaceae	Micromonospora	Micromonospora aurantiaca	NA	Yes		GCA_900090255.1	PRJNA303513	SAMN04488386	47850	7372718	6770	72.75	3	3.22222	0.22	NA	NA	6.60859	2.34929	1629	3.73708	2	NA	NA	NA	NA
2739367903	2739367903	Micromonospora	Bacteria	Actinobacteriota	Actinomycetia	Mycobacteriales	Micromonosporaceae	Micromonospora	Micromonospora aurantiaca	NA	Yes			PRJNA402297	SAMN07626377	2035250	7006229	6527	72.88	3	3.22222	2.64	NA	NA	7.46957	2.41843	1606	3.83024	0	NA	NA	NA	NA
2617270871	2617270871	Micromonospora	Bacteria	Actinobacteriota	Actinomycetia	Mycobacteriales	Micromonosporaceae	Micromonospora	Micromonospora auratinigra	NA	Yes	Soil	GCA_900089595.1	PRJNA303524	SAMN04488294	261654	6758500	6242	73.62	4	3.22222	0.62	-1.27	10.1	9.50751	2.30701	1583	3.68472	0	NA	NA	NA	NA
2681813563	2681813563	Micromonospora	Bacteria	Actinobacteriota	Actinomycetia	Mycobacteriales	Micromonosporaceae	Micromonospora	Micromonospora avicenniae	NA	Yes		GCA_900156065.1	PRJNA331858	SAMN05444858	1198245	6823298	6119	71.53	1	3.22222	5.9	-0.72	5.67	6.34225	2.33227	1568	4.28175	2	NA	NA	NA	NA
2622736592	2622736592	Micromonospora	Bacteria	Actinobacteriota	Actinomycetia	Mycobacteriales	Micromonosporaceae	Micromonospora	Micromonospora carbonacea	NA	Yes	Soil	GCA_900091535.1	PRJNA303620	SAMN04488106	47853	7941928	7041	73.8	5	3.22222	0.84	NA	NA	9.58871	2.34672	1644	3.66425	3	NA	NA	NA	NA
2622736432	2622736432	Micromonospora	Bacteria	Actinobacteriota	Actinomycetia	Mycobacteriales	Micromonosporaceae	Micromonospora	Micromonospora chaiyaphumensis	NA	Yes		GCA_900091435.1	PRJNA303414	SAMN04488014	307119	6743815	6260	73.52	4	3.22222	0.4	-0.86	6.57	10.5518	2.36692	1578	4.15335	0	NA	NA	NA	NA
2600254989	2600254989	Micromonospora	Bacteria	Actinobacteriota	Actinomycetia	Mycobacteriales	Micromonosporaceae	Micromonospora	Micromonospora chalcea	NA	Yes	Soil	GCA_000568915.1	PRJNA38049	SAMN00013038	457406	6612018	6489	72.6	5	3.22222	0.69	-0.57	4.9	11.7534	2.27917	1551	3.452	0	NA	NA	NA	NA
2623620611	2623620611	Micromonospora	Bacteria	Actinobacteriota	Actinomycetia	Mycobacteriales	Micromonosporaceae	Micromonospora	Micromonospora chersina	NA	Yes	Soil	GCA_900091475.1	PRJNA303548	SAMN04488485	47854	6683691	6237	73.57	3	3.22222	0.18	NA	NA	8.11358	2.40657	1584	3.88007	0	NA	NA	NA	NA
2623620610	2623620610	Micromonospora	Bacteria	Actinobacteriota	Actinomycetia	Mycobacteriales	Micromonosporaceae	Micromonospora	Micromonospora chokoriensis	NA	Yes		GCA_900091505.1	PRJNA303512	SAMN04488390	356851	6897719	6306	71.46	3	3.22222	0.21	-0.32	3.86	6.42807	2.30955	1570	4.02791	1	NA	NA	NA	NA
2623620569	2623620569	Micromonospora	Bacteria	Actinobacteriota	Actinomycetia	Mycobacteriales	Micromonosporaceae	Micromonospora	Micromonospora citrea	NA	Yes	Aquatic, Fresh water, Mud	GCA_900090315.1	PRJNA303523	SAMN04488296	47855	7208999	6455	73.82	4	3.22222	0.48	-1.13	8.68	9.02383	2.37206	1575	4.08985	1	NA	NA	NA	NA
2623620612	2623620612	Micromonospora	Bacteria	Actinobacteriota	Actinomycetia	Mycobacteriales	Micromonosporaceae	Micromonospora	Micromonospora coriariae	NA	Yes	Host, Plant root	GCA_900091455.1	PRJNA303525	SAMN04488267	285665	6929687	6519	71.76	3	3.22222	0.52	-0.55	4.81	8.28899	2.43722	1585	4.15708	0	NA	NA	NA	NA
2623620609	2623620609	Micromonospora	Bacteria	Actinobacteriota	Actinomycetia	Mycobacteriales	Micromonosporaceae	Micromonospora	Micromonospora coxensis	NA	Yes		GCA_900090295.1	PRJNA303511	SAMN04488465	356852	6769693	6087	73.58	4	3.22222	0.23	NA	NA	11.6792	2.29726	1571	3.53212	0	NA	NA	NA	NA
2622736604	2622736604	Micromonospora	Bacteria	Actinobacteriota	Actinomycetia	Mycobacteriales	Micromonosporaceae	Micromonospora	Micromonospora eburnea	NA	Yes	Soil	GCA_900090225.1	PRJNA303527	SAMN04488247	227316	7185375	6361	72.12	3	3.22222	0.72	-0.28	3.73	5.98559	2.39421	1588	4.46471	1	NA	NA	NA	NA
2623620557	2623620557	Micromonospora	Bacteria	Actinobacteriota	Actinomycetia	Mycobacteriales	Micromonosporaceae	Micromonospora	Micromonospora echinaurantiaca	NA	Yes	Soil	GCA_900090235.1	PRJNA303522	SAMN04488338	47857	7203133	6701	73.2	3	3.22222	0.33	-0.51	4.61	9.82892	2.46264	1606	4.02925	0	NA	NA	NA	NA
2623620567	2623620567	Micromonospora	Bacteria	Actinobacteriota	Actinomycetia	Mycobacteriales	Micromonosporaceae	Micromonospora	Micromonospora echinofusca	NA	Yes		GCA_900091445.1	PRJNA303521	SAMN04488339	47858	7002527	6159	73.31	4	3.22222	0.68	-0.41	4.21	13.9546	2.27475	1576	3.36094	1	NA	NA	NA	NA
2739367861	2739367861	Micromonospora	Bacteria	Actinobacteriota	Actinomycetia	Mycobacteriales	Micromonosporaceae	Micromonospora	Micromonospora echinofusca	NA	Yes		GCA_002846525.1	PRJNA402294	SAMN07626376	2035247	7274739	6358	73.26	4	3.22222	1.54	-0.23	3.55	10.5567	2.36766	1583	3.30293	0	NA	NA	NA	NA
2585427557	2585427557	Micromonospora	Bacteria	Actinobacteriota	Actinomycetia	Mycobacteriales	Micromonosporaceae	Micromonospora	Micromonospora echinospora	NA	Yes			PRJNA256905	SAMN02946342	1877	7505732	6487	72.53	3	3.22222	2.16	NA	NA	5.65938	2.35527	1565	3.40681	2	NA	NA	NA	NA
2622736613	2622736613	Micromonospora	Bacteria	Actinobacteriota	Actinomycetia	Mycobacteriales	Micromonosporaceae	Micromonospora	Micromonospora echinospora	NA	Yes	Soil	GCA_900091495.1	PRJNA303517	SAMN04488361	1877	7775486	6696	72.31	3	3.22222	0.27	0.12	2.6	5.87302	2.40184	1630	3.41995	1	NA	NA	NA	NA
2585427558	2585427558	Micromonospora	Bacteria	Actinobacteriota	Actinomycetia	Mycobacteriales	Micromonosporaceae	Micromonospora	Micromonospora endolithica	NA	Yes			PRJNA256901	SAMN02946460	230091	7026184	6525	72.45	3	3.22222	0.75	-0.55	4.83	12.5006	2.36792	1571	3.96935	1	NA	NA	NA	NA
2515154124	2515154124-cluster	Salinispora	Bacteria	Actinobacteriota	Actinomycetia	Mycobacteriales	Micromonosporaceae	Micromonospora	Micromonospora fenicalii	NA	Yes		GCA_000514815.1	PRJNA169786	SAMN02597247	1137263	5234686	4856	69.21	4	3	0.06	-0.31	3.84	5.35104	1.98378	1418	3.02718	0	NA	NA	NA	NA
2622736584	2622736584	Micromonospora	Bacteria	Actinobacteriota	Actinomycetia	Mycobacteriales	Micromonosporaceae	Micromonospora	Micromonospora haikouensis	NA	Yes		GCA_900091595.1	PRJNA303616	SAMN04488110	686309	7581395	6598	73.79	3	3.22222	0.82	-0.29	3.75	10.3813	2.31618	1613	3.66778	0	NA	NA	NA	NA
2630968772	2630968772	Micromonospora	Bacteria	Actinobacteriota	Actinomycetia	Mycobacteriales	Micromonosporaceae	Micromonospora	Micromonospora haikouensis	NA	Yes		GCA_000876225.1	PRJNA273690	SAMN03295202	47853	7626891	6451	73.86	2	3.22222	91.61	NA	NA	11.4777	2.38199	1610	3.90637	0	NA	NA	NA	NA
2622736531	2622736531	Micromonospora	Bacteria	Actinobacteriota	Actinomycetia	Mycobacteriales	Micromonosporaceae	Micromonospora	Micromonospora halophytica	NA	Yes		GCA_900090245.1	PRJNA303578	SAMN04488080	47864	6275885	5656	72.95	5	3.22222	0.32	-0.4	4.19	7.89993	2.12353	1530	3.34158	0	NA	NA	NA	NA
2622736513	2622736513	Micromonospora	Bacteria	Actinobacteriota	Actinomycetia	Mycobacteriales	Micromonosporaceae	Micromonospora	Micromonospora humi	NA	Yes		GCA_900090105.1	PRJNA303413	SAMN04488015	745366	6662588	6189	73.56	4	3.22222	0.42	-0.88	6.69	6.43272	2.31496	1578	3.76474	0	NA	NA	NA	NA
2623620396	2623620396	Micromonospora	Bacteria	Actinobacteriota	Actinomycetia	Mycobacteriales	Micromonosporaceae	Micromonospora	Micromonospora inositola	NA	Yes	Soil	GCA_900090285.1	PRJNA303520	SAMN04488340	47865	6707994	6488	72.21	3	3.22222	0.65	-0.68	5.45	10.0842	2.3585	1576	3.68372	1	NA	NA	NA	NA
2585427560	2585427560	Micromonospora	Bacteria	Actinobacteriota	Actinomycetia	Mycobacteriales	Micromonosporaceae	Micromonospora	Micromonospora inyonensis	NA	Yes	Soil		PRJNA256906	SAMN02946529	47875	6928726	5936	72.51	3	3.22222	1.72	-1.15	8.92	6.84866	2.23226	1550	3.35243	0	NA	NA	NA	NA
2636415978	2636415978	Micromonospora	Bacteria	Actinobacteriota	Actinomycetia	Mycobacteriales	Micromonosporaceae	Micromonospora	Micromonospora inyonensis	NA	Yes	Soil	GCA_900091415.1	PRJNA303685	SAMN04489817	47866	6923970	6259	71.88	3	3.22222	25.82	-0.27	3.71	5.47628	2.14009	1549	3.16344	2	NA	NA	NA	NA
2617270872	2617270872	Micromonospora	Bacteria	Actinobacteriota	Actinomycetia	Mycobacteriales	Micromonosporaceae	Micromonospora	Micromonospora krabiensis	NA	Yes		GCA_900091425.1	PRJNA303510	SAMN04488466	307121	7074738	6547	72.81	3	3.22222	0.67	-0.25	3.63	8.13193	2.40613	1598	4.33786	2	NA	NA	NA	NA
2531839708	2531839708	unclassified	Bacteria	Actinobacteriota	Actinomycetia	Mycobacteriales	Micromonosporaceae	Micromonospora	Micromonospora lupini	NA	Yes	Terrestrial	GCA_000297395	PRJNA84455	SAMEA3138422	0	7321224	7104	71.96	3	NA	1.22	-0.04	2.99	5.42548	2.46164	1577	3.91329	0	NA	NA	NA	NA
2622736534	2622736534	Micromonospora	Bacteria	Actinobacteriota	Actinomycetia	Mycobacteriales	Micromonosporaceae	Micromonospora	Micromonospora marina	NA	Yes		GCA_900091565.1	PRJNA303412	SAMN04488016	307120	6060597	5550	72.84	4	3.22222	0.13	NA	NA	9.45238	2.12278	1523	3.2973	0	NA	NA	NA	NA
650716103	650716103	Micromonospora	Bacteria	Actinobacteriota	Actinomycetia	Mycobacteriales	Micromonosporaceae	Micromonospora	Micromonospora maris	NA	Yes	Aquatic, Marine, Sediment	GCA_000204155.1	PRJNA59863		263358	6732271	6069	70.85	3	3.22222	2.29	NA	NA	NA	NA	NA	NA	NA	NA	NA	NA	NA
2622736591	2622736591	Micromonospora	Bacteria	Actinobacteriota	Actinomycetia	Mycobacteriales	Micromonosporaceae	Micromonospora	Micromonospora matsumotoense	NA	Yes		GCA_900091525.1	PRJNA303502	SAMN04488017	121616	7755577	6718	72.29	3	3.22222	0.92	NA	NA	7.32446	2.36245	1603	3.81066	0	NA	NA	NA	NA
2619619047	2619619047	Micromonospora	Bacteria	Actinobacteriota	Actinomycetia	Mycobacteriales	Micromonosporaceae	Micromonospora	Micromonospora mirobrigensis	NA	Yes	Aquatic	GCA_900091555.1	PRJNA303592	SAMN04488520	262898	6168719	5772	73.34	3	3.22222	0.74	-0.7	5.57	8.30989	2.19103	1560	3.8808	2	NA	NA	NA	NA
2517434008	2517434008	unclassified	Bacteria	Actinobacteriota	Actinomycetia	Mycobacteriales	Micromonosporaceae	Micromonospora	Micromonospora mooreana	NA	Yes	Fresh water, Marine, Sediment	GCA_000379065.1	PRJNA87031	SAMN02261320	0	5198196	5060	69.38	2	NA	0.06	0.01	2.87	5.92832	1.92113	1420	2.9249	2	NA	NA	NA	NA
2524614807	2524614807	Salinispora	Bacteria	Actinobacteriota	Actinomycetia	Mycobacteriales	Micromonosporaceae	Micromonospora	Micromonospora mooreana	NA	Yes		GCA_000424905.1	PRJNA187958	SAMN02441516	1288089	5243134	4865	69.49	3	3	0.04	-0.22	3.52	5.56033	1.93116	1409	2.89825	0	NA	NA	NA	NA
2617270834	2617270834	Micromonospora	Bacteria	Actinobacteriota	Actinomycetia	Mycobacteriales	Micromonosporaceae	Micromonospora	Micromonospora narathiwatensis	NA	Yes		GCA_900089605.1	PRJNA303509	SAMN04488479	299146	6611957	5928	72.59	3	3.22222	0.74	-0.41	4.19	7.50848	2.24096	1548	3.84615	1	NA	NA	NA	NA
2619619644	2619619644	Micromonospora	Bacteria	Actinobacteriota	Actinomycetia	Mycobacteriales	Micromonosporaceae	Micromonospora	Micromonospora nigra	NA	Yes		GCA_900091585.1	PRJNA303508	SAMN04488480	145857	6363764	5571	72.6	3	3.22222	0.72	-0.19	3.42	6.33899	2.0483	1532	2.78227	3	NA	NA	NA	NA
2515154177	2515154177	Salinispora	Bacteria	Actinobacteriota	Actinomycetia	Mycobacteriales	Micromonosporaceae	Micromonospora	Micromonospora oceanensis	NA	Yes		GCA_000514515.1	PRJNA169839	SAMN02597232	1136418	5236748	4847	69.77	4	3	0.06	-0.31	3.83	5.06263	1.99787	1409	3.15659	1	NA	NA	NA	NA
2516143118	2516143118-cluster	Salinispora	Bacteria	Actinobacteriota	Actinomycetia	Mycobacteriales	Micromonosporaceae	Micromonospora	Micromonospora oceanensis	NA	Yes		GCA_000514455.1	PRJNA169842	SAMN02597229	1050199	5408810	4958	69.78	4	3	0.02	-0.31	3.83	6.46292	2.02034	1426	3.14643	0	NA	NA	NA	NA
2516493032	2516493032	Salinispora	Bacteria	Actinobacteriota	Actinomycetia	Mycobacteriales	Micromonosporaceae	Micromonospora	Micromonospora oceanensis	NA	Yes	Fresh water, Marine, Sediment	GCA_000383575.1	PRJNA86079	SAMN02261318	1050199	5447211	4981	69.76	2	3	0	-0.27	3.7	7.30881	2.03354	1431	3.15198	0	NA	NA	NA	NA
2585427559	2585427559	Micromonospora	Bacteria	Actinobacteriota	Actinomycetia	Mycobacteriales	Micromonosporaceae	Micromonospora	Micromonospora olivasterospora	NA	Yes	Soil		PRJNA256902	SAMN02946528	1880	7071760	6383	72.52	4	3.22222	1.8	0.04	2.8	6.30369	2.12066	1525	2.97666	0	NA	NA	NA	NA
2515154126	2515154126-cluster	Salinispora	Bacteria	Actinobacteriota	Actinomycetia	Mycobacteriales	Micromonosporaceae	Micromonospora	Micromonospora pacifica	NA	Yes		GCA_000514575.1	PRJNA169836	SAMN02597235	1136417	5469257	5106	69.91	3	3	0.08	-0.43	4.3	6.09565	1.99651	1433	2.99647	1	NA	NA	NA	NA
2515154182	2515154182-cluster	Salinispora	Bacteria	Actinobacteriota	Actinomycetia	Mycobacteriales	Micromonosporaceae	Micromonospora	Micromonospora pacifica	NA	Yes		GCA_000514735.1	PRJNA169790	SAMN02597243	1206102	5073739	4782	70.02	4	3	0.02	-0.39	4.13	6.14183	1.8988	1413	2.92765	0	NA	NA	NA	NA
2515154202	2515154202-cluster	Salinispora	Bacteria	Actinobacteriota	Actinomycetia	Mycobacteriales	Micromonosporaceae	Micromonospora	Micromonospora pacifica	NA	Yes	Rhizosphere, Soil	GCA_000514495.1	PRJNA169840	SAMN02597231	1136419	5471270	5290	69.56	4	3	0.19	-0.63	5.21	9.00441	1.97381	1413	3.00567	0	NA	NA	NA	NA
2751185840	2751185840	Micromonospora	Bacteria	Actinobacteriota	Actinomycetia	Mycobacteriales	Micromonosporaceae	Micromonospora	Micromonospora parva	NA	Yes		GCA_000718515.1	PRJNA238534	SAMN02645347	1464048	7115891	6485	71.37	2	3.22222	1.42	-0.18	3.4	6.12069	2.43017	1604	4.31766	0	NA	NA	NA	NA
2693429860	2693429860	Micromonospora	Bacteria	Actinobacteriota	Actinomycetia	Mycobacteriales	Micromonosporaceae	Micromonospora	Micromonospora pattaloongensis	NA	Yes		GCA_900107255.1	PRJNA331512	SAMN05444365	405436	5353873	4942	72.38	1	3.22222	9.15	-0.68	5.47	9.31506	1.95116	1515	3.41967	0	NA	NA	NA	NA
2622736606	2622736606	Micromonospora	Bacteria	Actinobacteriota	Actinomycetia	Mycobacteriales	Micromonosporaceae	Micromonospora	Micromonospora peucetia	NA	Yes	Soil	GCA_900091625.1	PRJNA303519	SAMN04488357	47871	7365767	6462	72.28	4	3.22222	0.91	-0.93	7.08	7.80395	2.40205	1562	3.60569	1	NA	NA	NA	NA
2675903138	2675903138-cluster	Micromonospora	Bacteria	Actinobacteriota	Actinomycetia	Mycobacteriales	Micromonosporaceae	Micromonospora	Micromonospora phaseoli	NA	Yes		GCA_900109115.1	PRJNA334921	SAMN05443287	1144548	6507138	5980	71.33	3	3.22222	5.38	-0.66	5.38	6.30316	2.26045	1555	3.89632	0	NA	NA	NA	NA
2627854289	2627854289	Micromonospora	Bacteria	Actinobacteriota	Actinomycetia	Mycobacteriales	Micromonosporaceae	Micromonospora	Micromonospora purpureochromogenes	NA	Yes		GCA_900091515.1	PRJNA303684	SAMN04489819	47872	6674134	6177	72.98	4	3.22222	0.15	-0.3	3.79	7.64513	2.27069	1559	3.4159	2	NA	NA	NA	NA
2622736626	2622736626	Micromonospora	Bacteria	Actinobacteriota	Actinomycetia	Mycobacteriales	Micromonosporaceae	Micromonospora	Micromonospora rhizosphaerae	NA	Yes	Soil	GCA_900091465.1	PRJNA303518	SAMN04488360	568872	7181580	6806	71.61	3	3.22222	1.69	0.33	2.17	8.51022	2.48289	1607	3.84954	2	NA	NA	NA	NA
2623620551	2623620551-cluster	Micromonospora	Bacteria	Actinobacteriota	Actinomycetia	Mycobacteriales	Micromonosporaceae	Micromonospora	Micromonospora rifamycinica	NA	Yes	Sediment	GCA_900090265.1	PRJNA303526	SAMN04488251	291594	7011269	6010	72.99	4	3.22222	0.45	-0.12	3.22	6.30591	2.20202	1584	3.86023	1	NA	NA	NA	NA
2728369162	2728369162	Micromonospora	Bacteria	Actinobacteriota	Actinomycetia	Mycobacteriales	Micromonosporaceae	Micromonospora	Micromonospora rosaria	NA	Yes	Soil	GCA_001567585.1	PRJNA309758	SAMN04440589	47874	7379383	6595	73.38	1	3.22222	6.75	NA	NA	4.22395	2.30127	1580	3.88173	2	NA	NA	NA	NA
2622736535	2622736535	Micromonospora	Bacteria	Actinobacteriota	Actinomycetia	Mycobacteriales	Micromonosporaceae	Micromonospora	Micromonospora sediminicola	NA	Yes		GCA_900089585.1	PRJNA303515	SAMN04488363	946078	6885700	6449	73.59	3	3.22222	0.34	-0.66	5.39	12.546	2.33565	1585	3.59746	2	NA	NA	NA	NA
2663762750	2663762750	Micromonospora	Bacteria	Actinobacteriota	Actinomycetia	Mycobacteriales	Micromonosporaceae	Micromonospora	Micromonospora sediminimaris	NA	Yes		GCA_900112325.1	PRJNA323302	SAMN05216284	547162	6407610	5887	71	2	3.22222	47.72	0.2	2.43	4.88138	2.24807	1552	3.9239	0	SRR4218891	55.059	5.48503e+06	10
2634166273	2634166273	Micromonospora	Bacteria	Actinobacteriota	Actinomycetia	Mycobacteriales	Micromonosporaceae	Micromonospora	Micromonospora siamensis	NA	Yes		GCA_900090305.1	PRJNA303681	SAMN04489833	299152	6250119	5747	73.2	4	3.22222	84.64	-0.61	5.09	9.88684	2.21039	1559	3.77588	1	NA	NA	NA	NA
2740891880	2740891880	Verrucosispora	Bacteria	Actinobacteriota	Actinomycetia	Mycobacteriales	Micromonosporaceae	Micromonospora	Micromonospora sp002754655	NA	Yes		GCA_002754655.1	PRJNA402296	SAMN07626382	2035249	6585081	6088	70.96	3	3	2.99	0.39	2.07	4.24904	2.26518	1565	3.8272	2	NA	NA	NA	NA
2739368068	2739368068	Plantactinospora	Bacteria	Actinobacteriota	Actinomycetia	Mycobacteriales	Micromonosporaceae	Micromonospora	Micromonospora sp002846275	NA	Yes		GCA_002846275.1	PRJNA402293	SAMN07626124	2035246	8072677	7336	71.47	3	1.66667	13.11	-0.54	4.79	5.91543	2.57837	1646	4.62105	1	NA	NA	NA	NA
2515154094	2515154094-cluster	Salinispora	Bacteria	Actinobacteriota	Actinomycetia	Mycobacteriales	Micromonosporaceae	Micromonospora	Micromonospora tropica	NA	Yes		GCA_000515155.1	PRJNA169709	SAMN02597264	1137248	5532979	5219	69.41	4	3	0.02	0.01	2.87	4.68581	2.00698	1432	2.89327	0	NA	NA	NA	NA
2622736612	2622736612	Micromonospora	Bacteria	Actinobacteriota	Actinomycetia	Mycobacteriales	Micromonosporaceae	Micromonospora	Micromonospora tulbaghiae	NA	Yes		GCA_900091605.1	PRJNA303570	SAMN04488088	479978	6488171	6016	72.97	4	3.22222	0.32	-1.26	10	12.4599	2.31867	1591	4.05585	0	NA	NA	NA	NA
2636416073	2636416073	Micromonospora	Bacteria	Actinobacteriota	Actinomycetia	Mycobacteriales	Micromonosporaceae	Micromonospora	Micromonospora viridifaciens	NA	Yes	Soil	GCA_900091545.1	PRJNA303683	SAMN04489820	1881	7073885	6527	72.1	3	3.22222	75.09	0.04	2.79	7.84111	2.40903	1572	4.27455	4	NA	NA	NA	NA
2517287023	2517287023-cluster	Salinispora	Bacteria	Actinobacteriota	Actinomycetia	Mycobacteriales	Micromonosporaceae	Micromonospora	Micromonospora vitiensis	NA	Yes	Fresh water, Marine, Sediment	GCA_000378825.1	PRJNA74471	SAMN02261277	999544	5097790	4888	69.92	3	3	0.08	-0.22	3.52	5.45753	1.99642	1398	3.49836	1	NA	NA	NA	NA
2623620524	2623620524	Micromonospora	Bacteria	Actinobacteriota	Actinomycetia	Mycobacteriales	Micromonosporaceae	Micromonospora	Micromonospora yangpuensis	NA	Yes		GCA_900091615.1	PRJNA303507	SAMN04488481	683228	6524299	5960	72.02	3	3.22222	0.82	NA	NA	4.99682	2.20066	1520	3.57383	1	NA	NA	NA	NA
2737472056	2737472056	Micromonospora	Bacteria	Actinobacteriota	Actinomycetia	Mycobacteriales	Micromonosporaceae	Micromonospora	Micromonospora zamorensis	NA	Yes		GCA_002754415.1	PRJNA402269	SAMN07626379	2035244	7178201	6569	71.1	3	3.22222	1.26	-0.75	5.88	9.37856	2.38414	1614	3.91232	1	NA	NA	NA	NA
2561511103	2561511103	Salinispora	Bacteria	Actinobacteriota	Actinomycetia	Mycobacteriales	Micromonosporaceae	Micromonospora	NA	fastani_species27	Yes			PRJNA223053	SAMN02745317	1408339	5765026	5281	69.63	4	3	0.25	-0.38	4.08	6.0137	2.06467	1438	2.95399	0	NA	NA	NA	NA
2563366531	2563366531	Salinispora	Bacteria	Actinobacteriota	Actinomycetia	Mycobacteriales	Micromonosporaceae	Micromonospora	NA	fastani_species28	Yes			PRJNA223112	SAMN02745408	1408356	5210670	4873	69.25	4	3	0.12	-0.04	2.98	5.34502	1.89744	1404	2.95506	1	SRR1799455	67.8123	4.42397e+06	4
2558860141	2558860141	unclassified	Bacteria	Actinobacteriota	Actinomycetia	Mycobacteriales	Micromonosporaceae	NA	NA	NA	Yes	Soil		PRJNA213786	SAMN02745892	1380349	7372737	6631	70.33	3	NA	0.12	-1.01	7.7	11.6793	2.43669	1548	4.11703	0	NA	NA	NA	NA
2596583683	2596583683	Stackebrandtia	Bacteria	Actinobacteriota	Actinomycetia	Mycobacteriales	Micromonosporaceae	Stackebrandtia	Stackebrandtia albiflava	NA	Yes	Soil		PRJNA262195	SAMN02745826	1123293	5549958	5354	70.06	2	2	0.88	-0.43	4.27	7.29536	2.01361	1470	3.90362	0	SRR4136330	52.1587	5.75168e+06	11
2744054611	2744054611	Aldersonia	Bacteria	Actinobacteriota	Actinomycetia	Mycobacteriales	Mycobacteriaceae	Aldersonia	Aldersonia kunmingensis	NA	Yes	Rhizosphere, Soil	GCA_001646865.1	PRJNA306614	SAMN04357316	408066	5611514	5376	66.19	1	NA	4.06	0.53	1.83	3.14113	2.26735	1455	2.54836	0	NA	NA	NA	NA
2558860395	2558860395	Corynebacterium	Bacteria	Actinobacteriota	Actinomycetia	Mycobacteriales	Mycobacteriaceae	Corynebacterium	Corynebacterium accolens	NA	Yes		GCA_000478095.1	PRJNA169441	SAMN02597005	1203561	2626959	2525	59.26	6	4.32281	0.71	1.54	0.84	0.45978	1.42096	1126	2.45545	1	NA	NA	NA	NA
2558860412	2558860412	Corynebacterium	Bacteria	Actinobacteriota	Actinomycetia	Mycobacteriales	Mycobacteriaceae	Corynebacterium	Corynebacterium accolens	NA	Yes		GCA_000478135.1	PRJNA169439	SAMN02597007	1203559	2580992	2480	59.4	7	4.32281	0.08	1.44	0.91	0.470296	1.395	1119	2.33871	2	NA	NA	NA	NA
2558860421	2558860421	Corynebacterium	Bacteria	Actinobacteriota	Actinomycetia	Mycobacteriales	Mycobacteriaceae	Corynebacterium	Corynebacterium accolens	NA	Yes		GCA_000477875.1	PRJNA170372	SAMN02596994	1203632	2569883	2450	59.33	2	4.32281	0.04	1.44	0.9	0.422568	1.38923	1133	2.20408	1	NA	NA	NA	NA
2600255095	2600255095	Corynebacterium	Bacteria	Actinobacteriota	Actinomycetia	Mycobacteriales	Mycobacteriaceae	Corynebacterium	Corynebacterium afermentans	NA	Yes		GCA_000403725.1	PRJEB646	SAMEA2272017	1232427	2240769	2192	65.06	1	4.32281	0.5	0.43	2	2.41395	1.32094	1022	2.37226	1	NA	NA	NA	NA
2744054894	2744054894	Corynebacterium	Bacteria	Actinobacteriota	Actinomycetia	Mycobacteriales	Mycobacteriaceae	Corynebacterium	Corynebacterium afermentans	NA	Yes		GCA_001639025.1	PRJNA319541	SAMN04893626	144183	2345615	2244	64.85	1	4.32281	0.04	0.44	1.98	2.80095	1.32438	1042	2.36185	0	NA	NA	NA	NA
647000230	647000230	Corynebacterium	Bacteria	Actinobacteriota	Actinomycetia	Mycobacteriales	Mycobacteriaceae	Corynebacterium	Corynebacterium ammoniagenes	NA	Yes	Host	GCA_000164115.1	PRJNA38319	SAMN00189098	649754	2763612	2704	55.57	1	4.32281	2.22	NA	NA	NA	NA	NA	NA	NA	SRR089411	76.6273	2.61003e+06	7
2623620528	2623620528	Corynebacterium	Bacteria	Actinobacteriota	Actinomycetia	Mycobacteriales	Mycobacteriaceae	Corynebacterium	Corynebacterium ammoniagenes	NA	Yes	Host		PRJNA242361	SAMN02996495	649754	2790185	2592	55.54	4	4.32281	73.3	1.31	1	1.33105	1.50414	1208	3.24074	0	NA	NA	NA	NA
2597490150	2597490150	unclassified	Bacteria	Actinobacteriota	Actinomycetia	Mycobacteriales	Mycobacteriaceae	Corynebacterium	Corynebacterium amycolatum	NA	Yes		GCA_000755185.1	PRJNA244546	SAMN02902856	0	2471920	2185	58.63	5	NA	0	1.5	0.86	1.60135	1.32677	1117	1.87643	0	NA	NA	NA	NA
2617270851	2617270851	Corynebacterium	Bacteria	Actinobacteriota	Actinomycetia	Mycobacteriales	Mycobacteriaceae	Corynebacterium	Corynebacterium amycolatum	NA	Yes	Host, Skin		PRJNA282550	SAMN03571279	43765	2474946	2207	58.64	5	4.32281	94.38	1.54	0.84	1.62547	1.33004	1115	1.85773	0	NA	NA	NA	NA
2541046993	2541046993	Corynebacterium	Bacteria	Actinobacteriota	Actinomycetia	Mycobacteriales	Mycobacteriaceae	Corynebacterium	Corynebacterium amycolatum_A	NA	Yes		GCA_000411235.1	PRJNA72477	SAMN02596730	1078764	2471628	2179	58.86	2	4.32281	0.46	1.58	0.82	1.52976	1.33632	1115	1.8357	0	NA	NA	NA	NA
2512047050	2512047050	Corynebacterium	Bacteria	Actinobacteriota	Actinomycetia	Mycobacteriales	Mycobacteriaceae	Corynebacterium	Corynebacterium appendicis	NA	Yes	Host, Human intestinal microflora, Skin		PRJNA89405		1161099	2226556	2405	64.28	1	4.32281	6.61	0.58	1.76	2.03423	1.29577	994	1.8711	0	NA	NA	NA	NA
2681813517	2681813517	Corynebacterium	Bacteria	Actinobacteriota	Actinomycetia	Mycobacteriales	Mycobacteriaceae	Corynebacterium	Corynebacterium appendicis	NA	Yes		GCA_900156665.1	PRJNA331855	SAMN05444817	1161099	2248056	2217	64.31	1	4.32281	1.26	0.52	1.85	2.07186	1.32986	1055	1.98466	0	NA	NA	NA	NA
2623620529	2623620529	Corynebacterium	Bacteria	Actinobacteriota	Actinomycetia	Mycobacteriales	Mycobacteriaceae	Corynebacterium	Corynebacterium aquilae	NA	Yes	Host	GCA_001941445.1	PRJNA230273	SAMN02996496	1431546	2926437	2516	60.92	4	4.32281	33.7	1.19	1.09	1.12315	1.37333	1125	2.10652	2	NA	NA	NA	NA
2554235426	2554235426	Corynebacterium	Bacteria	Actinobacteriota	Actinomycetia	Mycobacteriales	Mycobacteriaceae	Corynebacterium	Corynebacterium argentoratense	NA	Yes	Human throat	GCA_000590555.1	PRJNA209048	SAMN02603032	1348662	2031902	1937	58.9	4	4.32281	0.93	1.62	0.79	1.05122	1.26842	991	1.91017	1	NA	NA	NA	NA
2627854161	2627854161	Corynebacterium	Bacteria	Actinobacteriota	Actinomycetia	Mycobacteriales	Mycobacteriaceae	Corynebacterium	Corynebacterium argentoratense	NA	Yes		GCA_000971865.1	PRJNA277059	SAMN03383977	42817	2020910	2073	58.93	6	4.32281	86.35	1.62	0.79	1.1406	1.25517	968	1.68837	0	NA	NA	NA	NA
2648501457	2648501457	Corynebacterium	Bacteria	Actinobacteriota	Actinomycetia	Mycobacteriales	Mycobacteriaceae	Corynebacterium	Corynebacterium argentoratense	NA	Yes		GCA_000971875.1	PRJNA277060	SAMN03383978	42817	1989273	1982	59.01	1	4.32281	4.69	1.61	0.8	1.11697	1.25622	964	1.76589	0	NA	NA	NA	NA
2585427661	2585427661	Corynebacterium	Bacteria	Actinobacteriota	Actinomycetia	Mycobacteriales	Mycobacteriaceae	Corynebacterium	Corynebacterium atypicum	NA	Yes	Host, Human	GCA_000732945.1	PRJNA255205	SAMN02911287	191610	2359448	1643	65.36	4	4.32281	0.3	0.29	2.24	3.15788	1.23232	891	2.49544	2	NA	NA	NA	NA
645951870	645951870	Corynebacterium	Bacteria	Actinobacteriota	Actinomycetia	Mycobacteriales	Mycobacteriaceae	Corynebacterium	Corynebacterium aurimucosum	NA	Yes	Host, Human vaginal microflora	GCA_000174695.1	PRJNA31451	SAMN00138950	548476	2730325	2672	60.74	1	4.32281	1.68	NA	NA	NA	NA	NA	NA	NA	NA	NA	NA	NA
2627854278	2627854278	Corynebacterium	Bacteria	Actinobacteriota	Actinomycetia	Mycobacteriales	Mycobacteriaceae	Corynebacterium	Corynebacterium auriscanis	NA	Yes		GCA_000767255.1	PRJNA262562	SAMN03106126	99807	2568862	2629	58.5	1	4.32281	83.76	1.39	0.94	1.39809	1.28677	945	1.6356	0	NA	NA	NA	NA
2522572159	2522572159	Corynebacterium	Bacteria	Actinobacteriota	Actinomycetia	Mycobacteriales	Mycobacteriaceae	Corynebacterium	Corynebacterium callunae	NA	Yes		GCA_000420585.1	PRJNA185570	SAMN02441249	1121353	2890884	2761	52.45	3	4.32281	0.11	2.7	0.38	0.451623	1.44967	1212	2.64397	1	SRR892039	96.5231	3.10807e+06	8
2561511200	2561511200	Corynebacterium	Bacteria	Actinobacteriota	Actinomycetia	Mycobacteriales	Mycobacteriaceae	Corynebacterium	Corynebacterium callunae	NA	Yes		GCA_000344785.1	PRJNA190670	SAMN02603058	1121353	2928683	2729	52.45	7	4.32281	0.29	2.7	0.38	0.440071	1.44518	1213	2.63833	1	NA	NA	NA	NA
2606217206	2606217206	Corynebacterium	Bacteria	Actinobacteriota	Actinomycetia	Mycobacteriales	Mycobacteriaceae	Corynebacterium	Corynebacterium camporealensis	NA	Yes		GCA_000980815.1	PRJNA276036	SAMN03365263	161896	2451810	2317	59.41	4	4.32281	0.78	1.57	0.82	2.38708	1.39602	1106	2.50324	0	NA	NA	NA	NA
2808606813	2690315867	Corynebacterium	Bacteria	Actinobacteriota	Actinomycetia	Mycobacteriales	Mycobacteriaceae	Corynebacterium	Corynebacterium camporealensis	NA	Yes		GCA_000766885.2	PRJNA262863	SAMN03092874	161896	2450029	2448	59.41	4	4.32281	0	1.18	1.1	3.88999	1.38163	1056	2.36928	0	NA	NA	NA	NA
2558860241	2558860241	unclassified	Bacteria	Actinobacteriota	Actinomycetia	Mycobacteriales	Mycobacteriaceae	Corynebacterium	Corynebacterium casei	NA	Yes		GCA_000550785.1	PRJNA186910	SAMN03081454	0	3132213	2872	55.68	4	NA	0.17	1.9	0.65	1.26628	1.5125	1200	2.71588	0	NA	NA	NA	NA
2515154014	2515154014	unclassified	Bacteria	Actinobacteriota	Actinomycetia	Mycobacteriales	Mycobacteriaceae	Corynebacterium	Corynebacterium ciconiae	NA	Yes	Bird, Host	GCA_000372385.1	PRJNA165375	SAMN02256507	0	2547296	2275	62.06	2	NA	5.63	1.61	0.8	0.891549	1.35846	1141	2.1978	0	SRR3947700	113.284	2.64822e+06	5
2634166170	2634166170	Corynebacterium	Bacteria	Actinobacteriota	Actinomycetia	Mycobacteriales	Mycobacteriaceae	Corynebacterium	Corynebacterium coyleae	NA	Yes	Blood, Host	GCA_900105505.1	PRJNA303722	SAMN04488531	53374	2568936	2490	61.32	4	4.32281	9.24	1.45	0.89	1.08739	1.4275	1062	2.32932	2	NA	NA	NA	NA
2718217777	2718217777	Corynebacterium	Bacteria	Actinobacteriota	Actinomycetia	Mycobacteriales	Mycobacteriaceae	Corynebacterium	Corynebacterium crudilactis	NA	Yes		GCA_001643015.1	PRJNA321311	SAMN04990137	1652495	3217288	3006	51.75	6	4.32281	2.69	2.68	0.39	0.502864	1.54453	1280	2.99401	0	NA	NA	NA	NA
2654588031	2654588031	Corynebacterium	Bacteria	Actinobacteriota	Actinomycetia	Mycobacteriales	Mycobacteriaceae	Corynebacterium	Corynebacterium deserti	NA	Yes	Desert, Sand	GCA_001277995.1	PRJNA222609	SAMN02950576	931089	3033893	2900	55.25	6	4.32281	2.86	2.08	0.57	0.710155	1.50323	1240	3.06897	2	NA	NA	NA	NA
2511231059	2511231059	Corynebacterium	Bacteria	Actinobacteriota	Actinomycetia	Mycobacteriales	Mycobacteriaceae	Corynebacterium	Corynebacterium diphtheriae	NA	Yes	Host	GCA_000242775.1	PRJNA42415		698969	2478364	2327	53.5	5	4.32281	0.04	1.59	0.81	1.00904	1.33995	1109	1.97679	0	NA	NA	NA	NA
2511231075	2511231075-cluster	Corynebacterium	Bacteria	Actinobacteriota	Actinomycetia	Mycobacteriales	Mycobacteriaceae	Corynebacterium	Corynebacterium diphtheriae	NA	Yes	Host	GCA_000241875.1	PRJNA42399		698962	2535346	2447	53.62	5	4.32281	0.12	1.72	0.74	0.778264	1.35464	1111	2.08418	3	NA	NA	NA	NA
2511231083	2511231083-cluster	Corynebacterium	Bacteria	Actinobacteriota	Actinomycetia	Mycobacteriales	Mycobacteriaceae	Corynebacterium	Corynebacterium diphtheriae	NA	Yes	Host	GCA_000255235.1	PRJNA42409		698967	2427149	2316	53.43	5	4.32281	0	2.18	0.54	0.674206	1.32877	1095	1.94301	0	NA	NA	NA	NA
2511231089	2511231089	Corynebacterium	Bacteria	Actinobacteriota	Actinomycetia	Mycobacteriales	Mycobacteriaceae	Corynebacterium	Corynebacterium diphtheriae	NA	Yes	Host	GCA_000255175.1	PRJNA42401		698963	2499189	2408	53.5	5	4.32281	1.12	1.68	0.76	0.762445	1.33808	1124	2.11794	3	NA	NA	NA	NA
2511231091	2511231091	Corynebacterium	Bacteria	Actinobacteriota	Actinomycetia	Mycobacteriales	Mycobacteriaceae	Corynebacterium	Corynebacterium diphtheriae	NA	Yes	Host	GCA_000255155.1	PRJNA42411		698968	2468612	2298	53.71	5	4.32281	0.09	2.11	0.56	0.562185	1.33991	1115	2.13229	1	NA	NA	NA	NA
2511231099	2511231099	Corynebacterium	Bacteria	Actinobacteriota	Actinomycetia	Mycobacteriales	Mycobacteriaceae	Corynebacterium	Corynebacterium diphtheriae	NA	Yes	Host	GCA_000241935.1	PRJNA42423		698973	2485519	2429	53.56	5	4.32281	0.41	1.85	0.68	0.617472	1.33932	1114	2.1408	1	NA	NA	NA	NA
2511231111	2511231111	Corynebacterium	Bacteria	Actinobacteriota	Actinomycetia	Mycobacteriales	Mycobacteriaceae	Corynebacterium	Corynebacterium diphtheriae	NA	Yes	Host	GCA_000255275.1	PRJNA42403		698964	2530683	2390	53.7	5	4.32281	0.54	1.73	0.73	0.677335	1.34239	1104	2.05021	1	NA	NA	NA	NA
2511231115	2511231115	Corynebacterium	Bacteria	Actinobacteriota	Actinomycetia	Mycobacteriales	Mycobacteriaceae	Corynebacterium	Corynebacterium diphtheriae	NA	Yes	Host	GCA_000255215.1	PRJNA42405		698965	2433326	2318	53.59	5	4.32281	0.04	1.61	0.8	0.925725	1.33515	1101	2.07075	1	NA	NA	NA	NA
2511231126	2511231126	Corynebacterium	Bacteria	Actinobacteriota	Actinomycetia	Mycobacteriales	Mycobacteriaceae	Corynebacterium	Corynebacterium diphtheriae	NA	Yes	Host	GCA_000241895.1	PRJNA42407		698966	2426551	2310	53.43	5	4.32281	0	2.18	0.54	0.683903	1.32785	1095	1.94805	0	NA	NA	NA	NA
2531839679	2531839679-cluster	Corynebacterium	Bacteria	Actinobacteriota	Actinomycetia	Mycobacteriales	Mycobacteriaceae	Corynebacterium	Corynebacterium diphtheriae	NA	Yes	Host	GCA_000263415.1	PRJNA120127	SAMN02471953	1166015	2380361	2275	53.6	1	4.32281	0.31	2	0.61	0.793107	1.3309	1097	2.28571	1	NA	NA	NA	NA
2541047477	2541047477-cluster	Corynebacterium	Bacteria	Actinobacteriota	Actinomycetia	Mycobacteriales	Mycobacteriaceae	Corynebacterium	Corynebacterium diphtheriae	NA	Yes	Host	GCA_000455785.1	PRJNA169861	SAMN02471956	1206106	2141743	2133	53.32	1	4.32281	0.8	1.72	0.74	1.40867	1.31173	972	2.15659	0	NA	NA	NA	NA
2541047478	2541047478	Corynebacterium	Bacteria	Actinobacteriota	Actinomycetia	Mycobacteriales	Mycobacteriaceae	Corynebacterium	Corynebacterium diphtheriae	NA	Yes		GCA_000455805.1	PRJNA169862	SAMN02471951	1206107	2367453	2263	53.45	1	4.32281	0.09	2.18	0.54	0.578287	1.32361	1097	2.25365	0	NA	NA	NA	NA
2548876921	2548876921	unclassified	Bacteria	Actinobacteriota	Actinomycetia	Mycobacteriales	Mycobacteriaceae	Corynebacterium	Corynebacterium diphtheriae	NA	Yes		GCA_000257885.1	PRJNA89613	SAMN02471955	0	2483675	2482	53.57	1	NA	0.32	1.6	0.8	0.859304	1.33751	1117	2.09508	0	NA	NA	NA	NA
2630968481	2630968481	Corynebacterium	Bacteria	Actinobacteriota	Actinomycetia	Mycobacteriales	Mycobacteriaceae	Corynebacterium	Corynebacterium diphtheriae	NA	Yes		GCA_000953975.1	PRJNA263521	SAMN03104762	1717	2491635	2425	53.53	3	4.32281	37.36	1.63	0.79	0.997859	1.33601	1122	1.93814	1	NA	NA	NA	NA
2639763133	2639763133	Corynebacterium	Bacteria	Actinobacteriota	Actinomycetia	Mycobacteriales	Mycobacteriaceae	Corynebacterium	Corynebacterium diphtheriae	NA	Yes		GCA_001026805.1	PRJNA235382	SAMN02837548	1450521	2395664	2327	53.61	1	4.32281	0.39	1.66	0.77	0.773198	1.34286	1120	2.10572	0	NA	NA	NA	NA
2718217843	2718217843	Corynebacterium	Bacteria	Actinobacteriota	Actinomycetia	Mycobacteriales	Mycobacteriaceae	Corynebacterium	Corynebacterium diphtheriae	NA	Yes		GCA_001902275.1	PRJNA355958	SAMN06099113	1717	2474151	2424	53.56	5	4.32281	0.17	1.69	0.75	0.76031	1.3393	1117	2.06271	1	NA	NA	NA	NA
2639762811	2639762811	Corynebacterium	Bacteria	Actinobacteriota	Actinomycetia	Mycobacteriales	Mycobacteriaceae	Corynebacterium	Corynebacterium doosanense	NA	Yes	Sludge, Wastewater treatment plant	GCA_000767055.1	PRJNA219342	SAMN02356458	558173	2698995	2682	66.78	4	4.32281	0.22	-0.09	3.13	3.7134	1.4189	1196	2.34899	1	NA	NA	NA	NA
2537561950	2537561950	Corynebacterium	Bacteria	Actinobacteriota	Actinomycetia	Mycobacteriales	Mycobacteriaceae	Corynebacterium	Corynebacterium durum	NA	Yes		GCA_000318135.1	PRJNA67201	SAMN02436928	1035195	2809096	2876	56.84	1	4.32281	1.5	0.96	1.3	2.58658	1.39267	1146	1.98192	0	NA	NA	NA	NA
2623620526	2623620526	Corynebacterium	Bacteria	Actinobacteriota	Actinomycetia	Mycobacteriales	Mycobacteriaceae	Corynebacterium	Corynebacterium durum	NA	Yes			PRJNA289546	SAMN03854665	61592	2786863	2641	57.15	5	4.32281	91.14	0.91	1.35	2.43749	1.40311	1156	2.234	1	NA	NA	NA	NA
645951842	645951842	unclassified	Bacteria	Actinobacteriota	Actinomycetia	Mycobacteriales	Mycobacteriaceae	Corynebacterium	Corynebacterium efficiens	NA	Yes	Soil	GCA_000160795.1	PRJNA34585	SAMN00139182	0	3113100	3089	63.15	1	NA	2.82	NA	NA	NA	NA	NA	NA	NA	NA	NA	NA	NA
2615840652	2615840652	Corynebacterium	Bacteria	Actinobacteriota	Actinomycetia	Mycobacteriales	Mycobacteriaceae	Corynebacterium	Corynebacterium epidermidicanis	NA	Yes		GCA_001021025.1	PRJNA280479	SAMN03462986	1050174	2692072	2542	58.06	4	4.32281	4.56	1.68	0.76	0.552053	1.39449	1161	2.55704	0	NA	NA	NA	NA
[truncated: 16,488 more rows]
